# Supplementary material for: Discovery of branching meroterpenoid biosynthetic pathways in Aspergillus insuetus: involvement of two terpene cyclases with distinct cyclization modes
Source: Chem Sci. 2022 Aug 17;13(35):10361–9. doi: 10.1039/d2sc02994d (PMC9473517; doi:10.1039/d2sc02994d)
Supplement: SC-013-D2SC02994D-s002 [file SC-013-D2SC02994D-s002.cif]

# Electronic Supplementary Material (ESI) for Chemical Science.
# This journal is © The Royal Society of Chemistry 2022

####################################################################### 
# 
# This file contains crystal structure data downloaded from the 
# Cambridge Structural Database (CSD) hosted by the Cambridge 
# Crystallographic Data Centre (CCDC).
# 
# Full information about CCDC data access policies and citation 
# guidelines are available at http://www.ccdc.cam.ac.uk/access/V1 
# 
# Audit and citation data items may have been added by the CCDC. 
# Please retain this information to preserve the provenance of 
# this file and to allow appropriate attribution of the data. 
# 
#######################################################################

data_1_a
_database_code_depnum_ccdc_archive 'CCDC 2174817'
loop_
_audit_author_name
_audit_author_address
'Yudai Matsuda'
;City University of Hong Kong
Hong Kong
;
_audit_update_record             
;
2022-05-25 deposited with the CCDC.	2022-08-17 downloaded from the CCDC.
;

_audit_creation_method           SHELXL-2016/6
_shelx_SHELXL_version_number     2016/6
_chemical_name_systematic        ?
_chemical_name_common            'insuetusin A3'
_chemical_melting_point          ?
_chemical_formula_moiety         ?
_chemical_formula_sum            'C26 H36 O6'
_chemical_formula_weight         444.55

loop_
_atom_type_symbol
_atom_type_description
_atom_type_scat_dispersion_real
_atom_type_scat_dispersion_imag
_atom_type_scat_source
C C 0.0181 0.0091 'International Tables Vol C Tables 4.2.6.8 and 6.1.1.4'
H H 0.0000 0.0000 'International Tables Vol C Tables 4.2.6.8 and 6.1.1.4'
O O 0.0492 0.0322 'International Tables Vol C Tables 4.2.6.8 and 6.1.1.4'

_space_group_crystal_system      orthorhombic
_space_group_IT_number           19
_space_group_name_H-M_alt        'P 21 21 21'
_space_group_name_Hall           'P 2ac 2ab'

_shelx_space_group_comment       
;
The symmetry employed for this shelxl refinement is uniquely defined
by the following loop, which should always be used as a source of
symmetry information in preference to the above space-group names.
They are only intended as comments.
;

loop_
_space_group_symop_operation_xyz
'x, y, z'
'-x+1/2, -y, z+1/2'
'-x, y+1/2, -z+1/2'
'x+1/2, -y+1/2, -z'

_cell_length_a                   9.7178(3)
_cell_length_b                   15.2909(5)
_cell_length_c                   15.5463(5)
_cell_angle_alpha                90
_cell_angle_beta                 90
_cell_angle_gamma                90
_cell_volume                     2310.09(13)
_cell_formula_units_Z            4
_cell_measurement_temperature    173(2)
_cell_measurement_reflns_used    9492
_cell_measurement_theta_min      4.06
_cell_measurement_theta_max      74.63

_exptl_crystal_description       irregular
_exptl_crystal_colour            colourless
_exptl_crystal_density_meas      ?
_exptl_crystal_density_method    ?
_exptl_crystal_density_diffrn    1.278
_exptl_crystal_F_000             960
_exptl_transmission_factor_min   ?
_exptl_transmission_factor_max   ?
_exptl_crystal_size_max          0.35
_exptl_crystal_size_mid          0.14
_exptl_crystal_size_min          0.04
_exptl_absorpt_coefficient_mu    0.725
_shelx_estimated_absorpt_T_min   ?
_shelx_estimated_absorpt_T_max   ?
_exptl_absorpt_correction_type   multi-scan
_exptl_absorpt_correction_T_min  0.6434
_exptl_absorpt_correction_T_max  0.7538
_exptl_absorpt_process_details   
;
 SADABS 2016/2: Krause, L., Herbst-Irmer, R., Sheldrick G.M. & Stalke D.,
 J. Appl. Cryst. 48 (2015) 3-10
;
_exptl_absorpt_special_details   ?
_diffrn_ambient_temperature      173(2)
_diffrn_radiation_wavelength     1.54178
_diffrn_radiation_type           CuK\a
_diffrn_source                   'micro focus'
_diffrn_measurement_device_type  'Bruker D8 Venture Photon II'
_diffrn_measurement_method       'phi and omega scans'
_diffrn_detector_area_resol_mean ?
_diffrn_reflns_number            87687
_diffrn_reflns_av_unetI/netI     0.0198
_diffrn_reflns_av_R_equivalents  0.0579
_diffrn_reflns_limit_h_min       -12
_diffrn_reflns_limit_h_max       12
_diffrn_reflns_limit_k_min       -19
_diffrn_reflns_limit_k_max       18
_diffrn_reflns_limit_l_min       -19
_diffrn_reflns_limit_l_max       19
_diffrn_reflns_theta_min         4.055
_diffrn_reflns_theta_max         74.860
_diffrn_reflns_theta_full        67.679
_diffrn_measured_fraction_theta_max 0.998
_diffrn_measured_fraction_theta_full 1.000
_diffrn_reflns_Laue_measured_fraction_max 0.998
_diffrn_reflns_Laue_measured_fraction_full 1.000
_diffrn_reflns_point_group_measured_fraction_max 0.998
_diffrn_reflns_point_group_measured_fraction_full 1.000
_reflns_number_total             4739
_reflns_number_gt                4607
_reflns_threshold_expression     'I > 2\s(I)'
_reflns_Friedel_coverage         0.762
_reflns_Friedel_fraction_max     0.997
_reflns_Friedel_fraction_full    1.000

_reflns_special_details          
;
 Reflections were merged by SHELXL according to the crystal
 class for the calculation of statistics and refinement.
 
 _reflns_Friedel_fraction is defined as the number of unique
 Friedel pairs measured divided by the number that would be
 possible theoretically, ignoring centric projections and
 systematic absences.
;

_computing_data_collection       'Bruker Apex3'
_computing_cell_refinement       'Bruker Saint'
_computing_data_reduction        'Bruker Saint'
_computing_structure_solution    'SHELXT 2014/5 (Sheldrick, 2014)'
_computing_structure_refinement  'SHELXL-2016/6 (Sheldrick, 2016)'
_computing_molecular_graphics    ?
_computing_publication_material  ?
_refine_special_details          ?
_refine_ls_structure_factor_coef Fsqd
_refine_ls_matrix_type           full
_refine_ls_weighting_scheme      calc
_refine_ls_weighting_details     
'w=1/[\s^2^(Fo^2^)+(0.0595P)^2^+0.3210P] where P=(Fo^2^+2Fc^2^)/3'
_atom_sites_solution_primary     ?
_atom_sites_solution_secondary   ?
_atom_sites_solution_hydrogens   mixed
_refine_ls_hydrogen_treatment    mixed
_refine_ls_extinction_method     none
_refine_ls_extinction_coef       .
_refine_ls_abs_structure_details 
;
 Flack x determined using 1971 quotients [(I+)-(I-)]/[(I+)+(I-)]
 (Parsons, Flack and Wagner, Acta Cryst. B69 (2013) 249-259).
;
_refine_ls_abs_structure_Flack   0.04(4)
_chemical_absolute_configuration ad
_refine_ls_number_reflns         4739
_refine_ls_number_parameters     301
_refine_ls_number_restraints     0
_refine_ls_R_factor_all          0.0331
_refine_ls_R_factor_gt           0.0324
_refine_ls_wR_factor_ref         0.0899
_refine_ls_wR_factor_gt          0.0890
_refine_ls_goodness_of_fit_ref   1.060
_refine_ls_restrained_S_all      1.060
_refine_ls_shift/su_max          0.000
_refine_ls_shift/su_mean         0.000

loop_
_atom_site_label
_atom_site_type_symbol
_atom_site_fract_x
_atom_site_fract_y
_atom_site_fract_z
_atom_site_U_iso_or_equiv
_atom_site_adp_type
_atom_site_occupancy
_atom_site_site_symmetry_order
_atom_site_calc_flag
_atom_site_refinement_flags_posn
_atom_site_refinement_flags_adp
_atom_site_refinement_flags_occupancy
_atom_site_disorder_assembly
_atom_site_disorder_group
O1 O 0.05375(15) 0.55150(9) 0.35227(10) 0.0360(3) Uani 1 1 d . . . . .
O2 O 0.10634(15) 0.35046(10) 0.28629(8) 0.0335(3) Uani 1 1 d . . . . .
O3 O -0.07881(14) 0.35456(10) 0.37206(10) 0.0369(3) Uani 1 1 d . . . . .
O4 O 0.21847(16) 0.54924(10) 0.61812(9) 0.0350(3) Uani 1 1 d . . . . .
O5 O 0.63130(15) 0.34360(8) 0.35048(9) 0.0287(3) Uani 1 1 d . . . . .
H5 H 0.714(3) 0.3537(17) 0.3499(17) 0.038(7) Uiso 1 1 d . . . . .
O6 O 0.83141(16) 0.47060(11) 0.15413(11) 0.0425(4) Uani 1 1 d . . . . .
C1 C 0.21906(19) 0.57454(11) 0.46570(12) 0.0252(4) Uani 1 1 d . . . . .
C2 C 0.12841(18) 0.51824(12) 0.40608(12) 0.0249(4) Uani 1 1 d . . . . .
C3 C 0.13079(18) 0.42257(12) 0.41727(11) 0.0230(3) Uani 1 1 d . . . . .
C4 C 0.20989(17) 0.38114(11) 0.47568(11) 0.0213(3) Uani 1 1 d . . . . .
C5 C 0.30999(18) 0.43249(11) 0.53127(11) 0.0225(3) Uani 1 1 d . . . . .
C6 C 0.24601(19) 0.52208(11) 0.54677(11) 0.0252(4) Uani 1 1 d . . . . .
C7 C 0.1395(2) 0.65882(13) 0.48604(15) 0.0359(4) Uani 1 1 d . . . . .
H7A H 0.192448 0.694279 0.526818 0.054 Uiso 1 1 calc R U . . .
H7B H 0.050215 0.643918 0.511377 0.054 Uiso 1 1 calc R U . . .
H7C H 0.125157 0.692057 0.432890 0.054 Uiso 1 1 calc R U . . .
C8 C 0.03920(19) 0.37278(11) 0.35727(11) 0.0249(3) Uani 1 1 d . . . . .
C9 C 0.0272(3) 0.30372(16) 0.22172(14) 0.0444(5) Uani 1 1 d . . . . .
H9A H 0.088167 0.285563 0.174809 0.067 Uiso 1 1 calc R U . . .
H9B H -0.044914 0.342106 0.198965 0.067 Uiso 1 1 calc R U . . .
H9C H -0.015148 0.251958 0.247838 0.067 Uiso 1 1 calc R U . . .
C10 C 0.2092(2) 0.28378(11) 0.48507(13) 0.0291(4) Uani 1 1 d . . . . .
H10A H 0.303721 0.261717 0.481837 0.044 Uiso 1 1 calc R U . . .
H10B H 0.154293 0.257863 0.438737 0.044 Uiso 1 1 calc R U . . .
H10C H 0.169068 0.267987 0.540777 0.044 Uiso 1 1 calc R U . . .
C11 C 0.3430(2) 0.38780(13) 0.61678(12) 0.0294(4) Uani 1 1 d . . . . .
H11A H 0.394183 0.333701 0.605866 0.044 Uiso 1 1 calc R U . . .
H11B H 0.257133 0.374009 0.646925 0.044 Uiso 1 1 calc R U . . .
H11C H 0.398850 0.427031 0.652357 0.044 Uiso 1 1 calc R U . . .
C12 C 0.44488(17) 0.44378(11) 0.47753(11) 0.0228(3) Uani 1 1 d . . . . .
H12A H 0.516723 0.469633 0.514840 0.027 Uiso 1 1 calc R U . . .
H12B H 0.477463 0.385333 0.459207 0.027 Uiso 1 1 calc R U . . .
C13 C 0.42750(17) 0.50166(10) 0.39747(11) 0.0199(3) Uani 1 1 d . . . . .
H13 H 0.353213 0.472608 0.363345 0.024 Uiso 1 1 calc R U . . .
C14 C 0.36608(19) 0.59213(11) 0.42302(11) 0.0230(3) Uani 1 1 d . . . . .
C15 C 0.34873(19) 0.64824(11) 0.34173(12) 0.0273(4) Uani 1 1 d . . . . .
H15A H 0.275652 0.622590 0.305231 0.033 Uiso 1 1 calc R U . . .
H15B H 0.319188 0.707807 0.358499 0.033 Uiso 1 1 calc R U . . .
C16 C 0.4814(2) 0.65426(11) 0.29005(12) 0.0268(4) Uani 1 1 d . . . . .
H16A H 0.554072 0.681235 0.325912 0.032 Uiso 1 1 calc R U . . .
H16B H 0.466456 0.692196 0.239290 0.032 Uiso 1 1 calc R U . . .
C17 C 0.52884(18) 0.56378(10) 0.26021(11) 0.0213(3) Uani 1 1 d . . . . .
H17 H 0.449253 0.538188 0.228127 0.026 Uiso 1 1 calc R U . . .
C18 C 0.64926(19) 0.56951(12) 0.19383(11) 0.0247(4) Uani 1 1 d . . . . .
C19 C 0.7158(2) 0.47999(13) 0.18321(11) 0.0288(4) Uani 1 1 d . . . . .
C20 C 0.6248(2) 0.40396(12) 0.20524(12) 0.0309(4) Uani 1 1 d . . . . .
H20A H 0.678604 0.349411 0.198487 0.037 Uiso 1 1 calc R U . . .
H20B H 0.548171 0.401917 0.163319 0.037 Uiso 1 1 calc R U . . .
C21 C 0.56328(18) 0.40585(10) 0.29712(11) 0.0219(3) Uani 1 1 d . . . . .
H21 H 0.465885 0.385498 0.291626 0.026 Uiso 1 1 calc R U . . .
C22 C 0.55667(17) 0.50035(10) 0.33686(11) 0.0203(3) Uani 1 1 d . . . . .
C23 C 0.4556(2) 0.64148(12) 0.48886(13) 0.0312(4) Uani 1 1 d . . . . .
H23A H 0.545952 0.653703 0.463618 0.047 Uiso 1 1 calc R U . . .
H23B H 0.467026 0.605471 0.540509 0.047 Uiso 1 1 calc R U . . .
H23C H 0.410642 0.696665 0.504326 0.047 Uiso 1 1 calc R U . . .
C24 C 0.5885(2) 0.59003(14) 0.10414(12) 0.0326(4) Uani 1 1 d . . . . .
H24A H 0.663115 0.593878 0.061925 0.049 Uiso 1 1 calc R U . . .
H24B H 0.539040 0.645852 0.106287 0.049 Uiso 1 1 calc R U . . .
H24C H 0.524749 0.543374 0.087387 0.049 Uiso 1 1 calc R U . . .
C25 C 0.7595(2) 0.63866(13) 0.21343(14) 0.0336(4) Uani 1 1 d . . . . .
H25A H 0.832781 0.635150 0.170263 0.050 Uiso 1 1 calc R U . . .
H25B H 0.798271 0.627954 0.270668 0.050 Uiso 1 1 calc R U . . .
H25C H 0.717810 0.696992 0.211880 0.050 Uiso 1 1 calc R U . . .
C26 C 0.69279(18) 0.52012(12) 0.38293(11) 0.0247(4) Uani 1 1 d . . . . .
H26A H 0.769947 0.504621 0.345313 0.037 Uiso 1 1 calc R U . . .
H26B H 0.698101 0.485813 0.436073 0.037 Uiso 1 1 calc R U . . .
H26C H 0.697276 0.582571 0.396839 0.037 Uiso 1 1 calc R U . . .

loop_
_atom_site_aniso_label
_atom_site_aniso_U_11
_atom_site_aniso_U_22
_atom_site_aniso_U_33
_atom_site_aniso_U_23
_atom_site_aniso_U_13
_atom_site_aniso_U_12
O1 0.0312(7) 0.0325(7) 0.0444(8) 0.0104(6) -0.0093(6) 0.0029(6)
O2 0.0361(7) 0.0412(7) 0.0232(6) -0.0033(6) -0.0019(6) 0.0037(6)
O3 0.0247(7) 0.0433(8) 0.0427(8) -0.0005(6) -0.0023(6) -0.0057(6)
O4 0.0449(8) 0.0349(7) 0.0252(6) -0.0063(5) 0.0076(6) 0.0005(6)
O5 0.0272(7) 0.0218(6) 0.0370(7) 0.0080(5) 0.0016(6) 0.0026(5)
O6 0.0370(8) 0.0445(8) 0.0461(8) 0.0105(7) 0.0157(7) 0.0090(7)
C1 0.0280(9) 0.0199(7) 0.0276(9) -0.0006(6) 0.0018(7) 0.0035(6)
C2 0.0215(8) 0.0238(8) 0.0293(9) 0.0038(7) 0.0038(7) 0.0026(6)
C3 0.0214(8) 0.0240(8) 0.0236(8) 0.0018(6) 0.0025(7) 0.0008(6)
C4 0.0223(8) 0.0220(7) 0.0197(7) 0.0018(6) 0.0048(6) 0.0004(6)
C5 0.0258(8) 0.0224(8) 0.0193(7) 0.0026(6) 0.0008(6) 0.0011(6)
C6 0.0258(8) 0.0241(8) 0.0256(8) -0.0027(7) 0.0047(7) -0.0021(7)
C7 0.0414(11) 0.0251(9) 0.0413(10) -0.0008(8) 0.0121(9) 0.0083(8)
C8 0.0255(8) 0.0227(8) 0.0265(8) 0.0034(6) -0.0011(7) 0.0022(7)
C9 0.0610(15) 0.0415(11) 0.0308(10) -0.0085(9) -0.0167(10) 0.0140(11)
C10 0.0365(10) 0.0217(8) 0.0293(9) 0.0017(7) -0.0002(8) 0.0005(7)
C11 0.0338(9) 0.0345(9) 0.0199(8) 0.0045(7) 0.0005(7) -0.0005(8)
C12 0.0223(8) 0.0237(7) 0.0225(8) 0.0044(6) 0.0004(7) 0.0006(6)
C13 0.0221(8) 0.0170(7) 0.0206(8) 0.0024(6) -0.0002(6) -0.0009(6)
C14 0.0253(8) 0.0189(8) 0.0247(8) -0.0005(6) 0.0017(7) -0.0008(6)
C15 0.0318(9) 0.0193(7) 0.0308(9) 0.0052(7) 0.0050(7) 0.0052(7)
C16 0.0323(9) 0.0195(8) 0.0285(8) 0.0057(7) 0.0038(7) 0.0002(7)
C17 0.0232(8) 0.0194(7) 0.0214(8) 0.0046(6) -0.0008(6) -0.0019(6)
C18 0.0257(8) 0.0258(8) 0.0227(8) 0.0056(6) 0.0003(7) -0.0020(7)
C19 0.0319(9) 0.0331(9) 0.0214(8) 0.0036(7) 0.0035(7) 0.0038(8)
C20 0.0399(10) 0.0250(9) 0.0277(9) -0.0019(7) 0.0049(8) 0.0023(8)
C21 0.0207(7) 0.0203(8) 0.0248(8) 0.0016(6) 0.0005(6) -0.0002(6)
C22 0.0210(8) 0.0180(7) 0.0220(8) 0.0031(6) -0.0008(6) -0.0007(6)
C23 0.0364(10) 0.0260(8) 0.0313(9) -0.0071(7) 0.0015(8) -0.0059(8)
C24 0.0337(10) 0.0393(10) 0.0247(9) 0.0098(8) 0.0003(8) -0.0008(8)
C25 0.0316(10) 0.0337(9) 0.0354(10) 0.0086(8) 0.0017(8) -0.0084(8)
C26 0.0241(8) 0.0263(8) 0.0238(8) 0.0053(6) -0.0028(7) -0.0027(7)

_geom_special_details            
;
 All esds (except the esd in the dihedral angle between two l.s. planes)
 are estimated using the full covariance matrix.  The cell esds are taken
 into account individually in the estimation of esds in distances, angles
 and torsion angles; correlations between esds in cell parameters are only
 used when they are defined by crystal symmetry.  An approximate (isotropic)
 treatment of cell esds is used for estimating esds involving l.s. planes.
;

loop_
_geom_bond_atom_site_label_1
_geom_bond_atom_site_label_2
_geom_bond_distance
_geom_bond_site_symmetry_2
_geom_bond_publ_flag
O1 C2 1.219(2) . ?
O2 C8 1.326(2) . ?
O2 C9 1.453(3) . ?
O3 C8 1.202(2) . ?
O4 C6 1.214(2) . ?
O5 C21 1.425(2) . ?
O5 H5 0.82(3) . ?
O6 C19 1.220(2) . ?
C1 C6 1.517(2) . ?
C1 C7 1.536(2) . ?
C1 C2 1.542(3) . ?
C1 C14 1.598(3) . ?
C2 C3 1.473(2) . ?
C3 C4 1.348(3) . ?
C3 C8 1.497(3) . ?
C4 C10 1.496(2) . ?
C4 C5 1.520(2) . ?
C5 C6 1.524(2) . ?
C5 C11 1.529(2) . ?
C5 C12 1.564(2) . ?
C7 H7A 0.9800 . ?
C7 H7B 0.9800 . ?
C7 H7C 0.9800 . ?
C9 H9A 0.9800 . ?
C9 H9B 0.9800 . ?
C9 H9C 0.9800 . ?
C10 H10A 0.9800 . ?
C10 H10B 0.9800 . ?
C10 H10C 0.9800 . ?
C11 H11A 0.9800 . ?
C11 H11B 0.9800 . ?
C11 H11C 0.9800 . ?
C12 C13 1.537(2) . ?
C12 H12A 0.9900 . ?
C12 H12B 0.9900 . ?
C13 C14 1.558(2) . ?
C13 C22 1.570(2) . ?
C13 H13 1.0000 . ?
C14 C15 1.537(2) . ?
C14 C23 1.541(2) . ?
C15 C16 1.522(2) . ?
C15 H15A 0.9900 . ?
C15 H15B 0.9900 . ?
C16 C17 1.530(2) . ?
C16 H16A 0.9900 . ?
C16 H16B 0.9900 . ?
C17 C22 1.560(2) . ?
C17 C18 1.563(2) . ?
C17 H17 1.0000 . ?
C18 C19 1.523(3) . ?
C18 C25 1.536(3) . ?
C18 C24 1.546(2) . ?
C19 C20 1.500(3) . ?
C20 C21 1.549(2) . ?
C20 H20A 0.9900 . ?
C20 H20B 0.9900 . ?
C21 C22 1.573(2) . ?
C21 H21 1.0000 . ?
C22 C26 1.534(2) . ?
C23 H23A 0.9800 . ?
C23 H23B 0.9800 . ?
C23 H23C 0.9800 . ?
C24 H24A 0.9800 . ?
C24 H24B 0.9800 . ?
C24 H24C 0.9800 . ?
C25 H25A 0.9800 . ?
C25 H25B 0.9800 . ?
C25 H25C 0.9800 . ?
C26 H26A 0.9800 . ?
C26 H26B 0.9800 . ?
C26 H26C 0.9800 . ?

loop_
_geom_angle_atom_site_label_1
_geom_angle_atom_site_label_2
_geom_angle_atom_site_label_3
_geom_angle
_geom_angle_site_symmetry_1
_geom_angle_site_symmetry_3
_geom_angle_publ_flag
C8 O2 C9 116.16(17) . . ?
C21 O5 H5 108.9(19) . . ?
C6 C1 C7 111.08(15) . . ?
C6 C1 C2 107.64(14) . . ?
C7 C1 C2 107.75(15) . . ?
C6 C1 C14 106.24(14) . . ?
C7 C1 C14 113.21(15) . . ?
C2 C1 C14 110.81(14) . . ?
O1 C2 C3 120.32(18) . . ?
O1 C2 C1 121.34(16) . . ?
C3 C2 C1 118.32(15) . . ?
C4 C3 C2 123.73(17) . . ?
C4 C3 C8 121.31(16) . . ?
C2 C3 C8 114.95(15) . . ?
C3 C4 C10 122.06(16) . . ?
C3 C4 C5 120.35(15) . . ?
C10 C4 C5 117.50(15) . . ?
C4 C5 C6 107.06(14) . . ?
C4 C5 C11 113.44(14) . . ?
C6 C5 C11 110.49(14) . . ?
C4 C5 C12 106.84(13) . . ?
C6 C5 C12 109.10(13) . . ?
C11 C5 C12 109.75(14) . . ?
O4 C6 C1 122.70(16) . . ?
O4 C6 C5 122.81(16) . . ?
C1 C6 C5 114.49(14) . . ?
C1 C7 H7A 109.5 . . ?
C1 C7 H7B 109.5 . . ?
H7A C7 H7B 109.5 . . ?
C1 C7 H7C 109.5 . . ?
H7A C7 H7C 109.5 . . ?
H7B C7 H7C 109.5 . . ?
O3 C8 O2 124.65(18) . . ?
O3 C8 C3 124.45(17) . . ?
O2 C8 C3 110.89(15) . . ?
O2 C9 H9A 109.5 . . ?
O2 C9 H9B 109.5 . . ?
H9A C9 H9B 109.5 . . ?
O2 C9 H9C 109.5 . . ?
H9A C9 H9C 109.5 . . ?
H9B C9 H9C 109.5 . . ?
C4 C10 H10A 109.5 . . ?
C4 C10 H10B 109.5 . . ?
H10A C10 H10B 109.5 . . ?
C4 C10 H10C 109.5 . . ?
H10A C10 H10C 109.5 . . ?
H10B C10 H10C 109.5 . . ?
C5 C11 H11A 109.5 . . ?
C5 C11 H11B 109.5 . . ?
H11A C11 H11B 109.5 . . ?
C5 C11 H11C 109.5 . . ?
H11A C11 H11C 109.5 . . ?
H11B C11 H11C 109.5 . . ?
C13 C12 C5 113.83(14) . . ?
C13 C12 H12A 108.8 . . ?
C5 C12 H12A 108.8 . . ?
C13 C12 H12B 108.8 . . ?
C5 C12 H12B 108.8 . . ?
H12A C12 H12B 107.7 . . ?
C12 C13 C14 110.31(13) . . ?
C12 C13 C22 113.01(13) . . ?
C14 C13 C22 118.08(13) . . ?
C12 C13 H13 104.7 . . ?
C14 C13 H13 104.7 . . ?
C22 C13 H13 104.7 . . ?
C15 C14 C23 109.56(15) . . ?
C15 C14 C13 109.15(14) . . ?
C23 C14 C13 112.83(15) . . ?
C15 C14 C1 109.72(14) . . ?
C23 C14 C1 108.13(14) . . ?
C13 C14 C1 107.39(13) . . ?
C16 C15 C14 112.03(15) . . ?
C16 C15 H15A 109.2 . . ?
C14 C15 H15A 109.2 . . ?
C16 C15 H15B 109.2 . . ?
C14 C15 H15B 109.2 . . ?
H15A C15 H15B 107.9 . . ?
C15 C16 C17 111.14(14) . . ?
C15 C16 H16A 109.4 . . ?
C17 C16 H16A 109.4 . . ?
C15 C16 H16B 109.4 . . ?
C17 C16 H16B 109.4 . . ?
H16A C16 H16B 108.0 . . ?
C16 C17 C22 112.51(14) . . ?
C16 C17 C18 112.03(14) . . ?
C22 C17 C18 114.17(13) . . ?
C16 C17 H17 105.8 . . ?
C22 C17 H17 105.8 . . ?
C18 C17 H17 105.8 . . ?
C19 C18 C25 110.14(16) . . ?
C19 C18 C24 104.29(15) . . ?
C25 C18 C24 107.80(15) . . ?
C19 C18 C17 109.82(14) . . ?
C25 C18 C17 115.47(15) . . ?
C24 C18 C17 108.71(14) . . ?
O6 C19 C20 122.43(18) . . ?
O6 C19 C18 122.49(18) . . ?
C20 C19 C18 114.94(16) . . ?
C19 C20 C21 115.05(15) . . ?
C19 C20 H20A 108.5 . . ?
C21 C20 H20A 108.5 . . ?
C19 C20 H20B 108.5 . . ?
C21 C20 H20B 108.5 . . ?
H20A C20 H20B 107.5 . . ?
O5 C21 C20 110.20(14) . . ?
O5 C21 C22 113.82(14) . . ?
C20 C21 C22 113.29(13) . . ?
O5 C21 H21 106.3 . . ?
C20 C21 H21 106.3 . . ?
C22 C21 H21 106.3 . . ?
C26 C22 C17 112.55(13) . . ?
C26 C22 C13 114.00(14) . . ?
C17 C22 C13 108.17(13) . . ?
C26 C22 C21 109.22(14) . . ?
C17 C22 C21 106.15(13) . . ?
C13 C22 C21 106.28(12) . . ?
C14 C23 H23A 109.5 . . ?
C14 C23 H23B 109.5 . . ?
H23A C23 H23B 109.5 . . ?
C14 C23 H23C 109.5 . . ?
H23A C23 H23C 109.5 . . ?
H23B C23 H23C 109.5 . . ?
C18 C24 H24A 109.5 . . ?
C18 C24 H24B 109.5 . . ?
H24A C24 H24B 109.5 . . ?
C18 C24 H24C 109.5 . . ?
H24A C24 H24C 109.5 . . ?
H24B C24 H24C 109.5 . . ?
C18 C25 H25A 109.5 . . ?
C18 C25 H25B 109.5 . . ?
H25A C25 H25B 109.5 . . ?
C18 C25 H25C 109.5 . . ?
H25A C25 H25C 109.5 . . ?
H25B C25 H25C 109.5 . . ?
C22 C26 H26A 109.5 . . ?
C22 C26 H26B 109.5 . . ?
H26A C26 H26B 109.5 . . ?
C22 C26 H26C 109.5 . . ?
H26A C26 H26C 109.5 . . ?
H26B C26 H26C 109.5 . . ?

_refine_diff_density_max         0.162
_refine_diff_density_min         -0.207
_refine_diff_density_rms         0.049

_shelx_res_file                  
;
TITL 1_a.res in P2(1)2(1)2(1)
    1_a.res
    created by SHELXL-2016/6 at 14:38:23 on 07-Dec-2021
REM Old TITL 1 in P2(1)2(1)2(1)
REM SHELXT solution in P2(1)2(1)2(1)
REM R1 0.107,  Rweak 0.026,  Alpha 0.001,  Orientation as input
REM Flack x =  0.077 ( 0.042 ) from Parsons' quotients
REM Formula found by SHELXT:  C26 O6
CELL  1.54178   9.7178  15.2909  15.5463   90.000   90.000   90.000
ZERR    4.000   0.0003   0.0005   0.0005    0.000    0.000    0.000
LATT -1
SYMM 1/2-X, -Y, 1/2+Z
SYMM -X, 1/2+Y, 1/2-Z
SYMM 1/2+X, 1/2-Y, -Z
SFAC C H O
UNIT 104 144 24
TEMP -100(2)
L.S. 10
BOND $H
LIST 4
ACTA
FMAP 2
PLAN 20
WGHT    0.059500    0.321000
FVAR       0.67385
O1    3    0.053748    0.551498    0.352267    11.00000    0.03115    0.03247 =
         0.04443    0.01036   -0.00930    0.00291
O2    3    0.106338    0.350463    0.286294    11.00000    0.03615    0.04118 =
         0.02318   -0.00334   -0.00191    0.00375
O3    3   -0.078811    0.354560    0.372056    11.00000    0.02467    0.04326 =
         0.04273   -0.00047   -0.00231   -0.00570
O4    3    0.218465    0.549239    0.618119    11.00000    0.04487    0.03488 =
         0.02523   -0.00628    0.00764    0.00049
O5    3    0.631298    0.343600    0.350478    11.00000    0.02719    0.02181 =
         0.03702    0.00801    0.00156    0.00259
H5    2    0.714485    0.353697    0.349918    11.00000    0.03845
O6    3    0.831409    0.470603    0.154125    11.00000    0.03698    0.04446 =
         0.04613    0.01048    0.01571    0.00896
C1    1    0.219062    0.574539    0.465701    11.00000    0.02804    0.01987 =
         0.02756   -0.00062    0.00183    0.00349
C2    1    0.128409    0.518243    0.406077    11.00000    0.02151    0.02377 =
         0.02933    0.00378    0.00376    0.00256
C3    1    0.130794    0.422574    0.417274    11.00000    0.02140    0.02405 =
         0.02359    0.00183    0.00247    0.00079
C4    1    0.209893    0.381140    0.475682    11.00000    0.02230    0.02201 =
         0.01972    0.00176    0.00476    0.00044
C5    1    0.309986    0.432494    0.531271    11.00000    0.02584    0.02241 =
         0.01935    0.00264    0.00084    0.00113
C6    1    0.246010    0.522083    0.546769    11.00000    0.02579    0.02406 =
         0.02564   -0.00270    0.00466   -0.00213
C7    1    0.139526    0.658823    0.486036    11.00000    0.04139    0.02506 =
         0.04132   -0.00078    0.01212    0.00832
AFIX 137
H7A   2    0.192448    0.694279    0.526818    11.00000   -1.50000
H7B   2    0.050215    0.643918    0.511377    11.00000   -1.50000
H7C   2    0.125157    0.692057    0.432890    11.00000   -1.50000
AFIX   0
C8    1    0.039199    0.372781    0.357268    11.00000    0.02553    0.02266 =
         0.02652    0.00344   -0.00114    0.00219
C9    1    0.027170    0.303720    0.221724    11.00000    0.06097    0.04153 =
         0.03081   -0.00847   -0.01668    0.01402
AFIX 137
H9A   2    0.088167    0.285563    0.174809    11.00000   -1.50000
H9B   2   -0.044914    0.342106    0.198965    11.00000   -1.50000
H9C   2   -0.015148    0.251958    0.247838    11.00000   -1.50000
AFIX   0
C10   1    0.209183    0.283784    0.485067    11.00000    0.03649    0.02167 =
         0.02928    0.00167   -0.00018    0.00048
AFIX 137
H10A  2    0.303721    0.261717    0.481837    11.00000   -1.50000
H10B  2    0.154293    0.257863    0.438737    11.00000   -1.50000
H10C  2    0.169068    0.267987    0.540777    11.00000   -1.50000
AFIX   0
C11   1    0.343001    0.387798    0.616778    11.00000    0.03382    0.03446 =
         0.01986    0.00445    0.00049   -0.00050
AFIX 137
H11A  2    0.394183    0.333701    0.605866    11.00000   -1.50000
H11B  2    0.257133    0.374009    0.646925    11.00000   -1.50000
H11C  2    0.398850    0.427031    0.652357    11.00000   -1.50000
AFIX   0
C12   1    0.444884    0.443781    0.477529    11.00000    0.02227    0.02368 =
         0.02253    0.00440    0.00042    0.00064
AFIX  23
H12A  2    0.516723    0.469633    0.514840    11.00000   -1.20000
H12B  2    0.477463    0.385333    0.459207    11.00000   -1.20000
AFIX   0
C13   1    0.427500    0.501664    0.397470    11.00000    0.02209    0.01700 =
         0.02056    0.00242   -0.00023   -0.00095
AFIX  13
H13   2    0.353213    0.472608    0.363345    11.00000   -1.20000
AFIX   0
C14   1    0.366079    0.592133    0.423019    11.00000    0.02534    0.01891 =
         0.02466   -0.00050    0.00168   -0.00085
C15   1    0.348729    0.648236    0.341732    11.00000    0.03184    0.01925 =
         0.03082    0.00520    0.00498    0.00518
AFIX  23
H15A  2    0.275652    0.622590    0.305231    11.00000   -1.20000
H15B  2    0.319188    0.707807    0.358499    11.00000   -1.20000
AFIX   0
C16   1    0.481375    0.654261    0.290045    11.00000    0.03227    0.01954 =
         0.02852    0.00569    0.00380    0.00018
AFIX  23
H16A  2    0.554072    0.681235    0.325912    11.00000   -1.20000
H16B  2    0.466456    0.692196    0.239290    11.00000   -1.20000
AFIX   0
C17   1    0.528840    0.563776    0.260209    11.00000    0.02315    0.01942 =
         0.02144    0.00458   -0.00084   -0.00191
AFIX  13
H17   2    0.449253    0.538188    0.228127    11.00000   -1.20000
AFIX   0
C18   1    0.649260    0.569511    0.193834    11.00000    0.02567    0.02580 =
         0.02271    0.00559    0.00027   -0.00197
C19   1    0.715778    0.479995    0.183213    11.00000    0.03187    0.03308 =
         0.02135    0.00364    0.00355    0.00382
C20   1    0.624793    0.403956    0.205238    11.00000    0.03987    0.02498 =
         0.02773   -0.00192    0.00486    0.00230
AFIX  23
H20A  2    0.678604    0.349411    0.198487    11.00000   -1.20000
H20B  2    0.548171    0.401917    0.163319    11.00000   -1.20000
AFIX   0
C21   1    0.563283    0.405851    0.297116    11.00000    0.02075    0.02029 =
         0.02476    0.00160    0.00051   -0.00015
AFIX  13
H21   2    0.465885    0.385498    0.291626    11.00000   -1.20000
AFIX   0
C22   1    0.556669    0.500346    0.336864    11.00000    0.02102    0.01798 =
         0.02196    0.00312   -0.00084   -0.00068
C23   1    0.455565    0.641482    0.488857    11.00000    0.03636    0.02596 =
         0.03132   -0.00715    0.00151   -0.00592
AFIX 137
H23A  2    0.545952    0.653703    0.463618    11.00000   -1.50000
H23B  2    0.467026    0.605471    0.540509    11.00000   -1.50000
H23C  2    0.410642    0.696665    0.504326    11.00000   -1.50000
AFIX   0
C24   1    0.588474    0.590033    0.104145    11.00000    0.03366    0.03932 =
         0.02472    0.00978    0.00034   -0.00077
AFIX 137
H24A  2    0.663115    0.593878    0.061925    11.00000   -1.50000
H24B  2    0.539040    0.645852    0.106287    11.00000   -1.50000
H24C  2    0.524749    0.543374    0.087387    11.00000   -1.50000
AFIX   0
C25   1    0.759504    0.638657    0.213434    11.00000    0.03162    0.03371 =
         0.03537    0.00862    0.00173   -0.00839
AFIX 137
H25A  2    0.832781    0.635150    0.170263    11.00000   -1.50000
H25B  2    0.798271    0.627954    0.270668    11.00000   -1.50000
H25C  2    0.717810    0.696992    0.211880    11.00000   -1.50000
AFIX   0
C26   1    0.692794    0.520124    0.382934    11.00000    0.02405    0.02634 =
         0.02382    0.00533   -0.00277   -0.00275
AFIX 137
H26A  2    0.769947    0.504621    0.345313    11.00000   -1.50000
H26B  2    0.698101    0.485813    0.436073    11.00000   -1.50000
H26C  2    0.697276    0.582571    0.396839    11.00000   -1.50000
AFIX   0
HKLF 4


REM  1_a.res in P2(1)2(1)2(1)
REM R1 =  0.0324 for    4607 Fo > 4sig(Fo)  and  0.0331 for all    4739 data
REM    301 parameters refined using      0 restraints

END

WGHT      0.0510      0.4449

REM Highest difference peak  0.162,  deepest hole -0.207,  1-sigma level  0.049
Q1    1   0.5675  0.4542  0.3207  11.00000  0.05    0.16
Q2    1   0.3472  0.4240  0.2237  11.00000  0.05    0.15
Q3    1   0.3229  0.5732  0.2222  11.00000  0.05    0.15
Q4    1   0.2704  0.5351  0.2776  11.00000  0.05    0.15
Q5    1   0.3060  0.4827  0.7385  11.00000  0.05    0.15
Q6    1   0.4503  0.5019  0.1988  11.00000  0.05    0.15
Q7    1   0.2484  0.4752  0.3047  11.00000  0.05    0.14
Q8    1   0.2723  0.4201  0.7201  11.00000  0.05    0.14
Q9    1   0.7927  0.5613  0.4569  11.00000  0.05    0.14
Q10   1   0.6840  0.4483  0.0437  11.00000  0.05    0.13
Q11   1   0.6988  0.4637  0.4235  11.00000  0.05    0.13
Q12   1   0.4301  0.4709  0.4342  11.00000  0.05    0.13
Q13   1  -0.1224  0.5778  0.5017  11.00000  0.05    0.13
Q14   1   0.7010  0.5637  0.4367  11.00000  0.05    0.13
Q15   1   0.5662  0.4183  0.5774  11.00000  0.05    0.13
Q16   1   0.5665  0.4974  0.5815  11.00000  0.05    0.13
Q17   1   0.3344  0.5152  0.2946  11.00000  0.05    0.12
Q18   1   0.7212  0.5199  0.4726  11.00000  0.05    0.12
Q19   1   0.3588  0.4200  0.7248  11.00000  0.05    0.12
Q20   1   0.3855  0.5911  0.1640  11.00000  0.05    0.12
;
_shelx_res_checksum              30100

_shelx_hkl_file                  
;
   1   0   0   -0.40    0.60
   1   0   0    0.50    0.50
   1   0   0    0.40    0.50
   1   0   0   -0.20    0.20
  -1   0   0    0.60    0.30
  -1   0   0   -0.30    0.40
  -1   0   0   -0.10    0.40
  -1   0   0    0.40    0.30
  -1   0   0   -0.20    0.30
   2   0   0   19.40    2.40
   2   0   0   14.80    2.00
   2   0   0   13.70    2.50
   2   0   0   16.30    1.60
  -2   0   0   13.90    3.20
   2   0   0   15.10    2.80
  -2   0   0   18.80    2.40
  -2   0   0   17.40    2.40
  -2   0   0   13.80    2.60
  -2   0   0   16.50    1.70
   2   0   0   16.30    3.50
  -2   0   0   20.20    3.00
  -3   0   0    0.40    1.00
  -3   0   0    0.60    1.40
  -3   0   0    0.40    0.60
   3   0   0   -1.40    1.30
  -4   0   0  273.47   18.70
   4   0   0  300.17   20.70
   4   0   0  288.27   18.50
  -4   0   0  275.27   15.80
  -4   0   0  265.07   16.90
  -5   0   0    2.60    1.20
  -5   0   0   -0.60    1.50
  -5   0   0    1.10    1.10
   5   0   0    3.80    3.40
   5   0   0    1.30    2.40
   5   0   0    0.60    1.40
  -6   0   0   70.09    6.90
  -6   0   0   59.39    5.20
   6   0   0   59.89    9.80
   6   0   0   63.99    8.50
   6   0   0   66.49    5.70
  -6   0   0   61.39    5.20
  -7   0   0   -0.60    1.30
   7   0   0    1.60    2.90
   7   0   0   -0.50    1.90
  -7   0   0    0.30    1.60
  -7   0   0    1.60    3.50
   7   0   0   -0.10    1.00
   7   0   0   -0.80    1.80
   7   0   0    2.10    3.70
   7   0   0   -0.30    1.80
   7   0   0    0.80    2.30
  -7   0   0    1.10    1.90
  -7   0   0   -0.90    1.20
  -7   0   0    0.80    1.30
   7   0   0    5.20    5.80
   7   0   0    0.60    1.50
   7   0   0    0.70    2.70
  -7   0   0    1.60    1.40
  -7   0   0    3.00    1.70
   8   0   0   54.69    4.90
  -8   0   0   52.59    4.80
  -8   0   0   53.79    5.10
  -8   0   0   44.40    5.50
   8   0   0   51.99    7.20
   8   0   0   51.99    6.10
   8   0   0   60.69    7.30
  -8   0   0   45.00    4.80
  -8   0   0   57.59    6.10
   8   0   0   56.89   20.30
  -8   0   0   49.70    5.40
  -8   0   0   64.69   12.00
  -8   0   0   56.09    6.70
  -9   0   0    6.10    6.00
   9   0   0    0.40    1.40
  -9   0   0    1.50    1.50
   9   0   0   -2.90    2.80
  -9   0   0   -0.80    1.30
  -9   0   0    0.40    2.40
  -9   0   0   -0.10    2.70
   9   0   0    0.90   10.30
   9   0   0   -0.70    2.10
  -9   0   0   -0.80    1.90
 -10   0   0  294.77   17.80
 -10   0   0  263.87   20.10
  10   0   0  281.47   16.70
 -10   0   0  267.87   16.70
 -10   0   0  256.17   18.50
  10   0   0  281.87   17.60
  10   0   0  290.77   19.30
  11   0   0    0.20    2.50
  11   0   0    0.70    1.20
 -11   0   0    0.00    1.20
 -11   0   0    0.30    1.30
 -11   0   0    0.30    1.70
  11   0   0    0.20    1.40
 -12   0   0  184.78   10.60
   0  -1   0    0.10    0.20
   0  -1   0    0.30    0.20
   0  -1   0    0.40    0.20
   0  -1   0    0.60    0.20
   0  -1   0    0.20    0.20
   0   1   0    0.90    0.50
   0   1   0    0.60    0.30
   0   1   0    0.80    0.20
   0   1   0    0.60    0.30
   0   1   0    0.20    0.20
   0   1   0    0.50    0.30
  -1  -1   0 1801.42   97.29
   1  -1   0 1998.50   97.79
  -1   1   0 1910.21   97.59
   1   1   0 1924.21   97.99
   1   1   0 1749.82   97.09
   2  -1   0  773.72   43.60
  -2  -1   0  718.53   41.00
   2  -1   0  744.73   40.70
  -2  -1   0  846.92   42.70
  -2  -1   0  746.03   41.50
   2  -1   0  823.42   42.10
   2  -1   0  839.12   43.60
  -2  -1   0  810.72   42.30
  -2   1   0  802.22   42.70
   2   1   0  801.62   42.60
   2   1   0  811.02   43.80
  -2   1   0  770.82   42.80
  -2   1   0  758.72   41.90
   2   1   0  805.02   41.80
   2   1   0  785.72   42.20
  -2   1   0  746.73   42.30
  -2   1   0  785.52   42.10
   3  -1   0   39.80    5.50
  -3  -1   0   36.70    4.60
   3  -1   0   44.20    4.40
  -3  -1   0   35.10    3.30
  -3  -1   0   38.10    3.50
   3   1   0   46.80    4.50
  -3   1   0   38.60    3.20
  -3   1   0   38.50    4.10
  -3   1   0   44.80    5.10
  -3   1   0   46.80    4.50
   3   1   0   36.80    3.00
  -3   1   0   41.60    4.50
   3   1   0   44.40    4.80
   3   1   0   52.79    4.20
  -4  -1   0    2.00    1.30
  -4  -1   0    0.50    1.00
  -4  -1   0   -3.20    1.90
   4  -1   0   -0.70    2.10
  -4  -1   0    3.60    1.20
   4  -1   0   -0.50    1.70
   4   1   0   -0.40    1.60
   4   1   0    0.20    0.90
  -4   1   0    1.60    1.10
   4   1   0    1.60    1.90
  -4   1   0    0.40    1.50
  -5  -1   0  233.68   14.20
   5  -1   0  238.78   19.90
   5  -1   0  229.88   13.90
   5  -1   0  259.97   17.30
  -5  -1   0  242.78   14.20
  -5  -1   0  233.48   15.30
   5   1   0  251.37   18.30
  -5   1   0  230.48   15.90
  -5   1   0  233.88   16.90
   5   1   0  243.38   14.20
   5   1   0  256.97   20.20
  -5   1   0  236.38   14.30
   5   1   0  249.48   14.90
   6  -1   0   21.00    6.50
  -6  -1   0   16.50    3.00
   6  -1   0   22.80    5.50
   6  -1   0   24.50    4.30
  -6  -1   0   22.00    3.00
  -6  -1   0   31.10    6.70
  -6  -1   0   25.00    7.50
   6  -1   0   23.10    4.40
  -6  -1   0   22.80    3.90
  -6   1   0   16.70    3.80
   6   1   0   24.00    3.20
  -6   1   0   26.10    3.10
   6   1   0   24.20    5.80
  -6   1   0   20.60    3.40
  -6   1   0   22.70    3.00
  -6   1   0   27.60    4.10
   6   1   0   26.60    3.40
   6   1   0   19.10    6.50
  -7  -1   0   19.30    3.30
   7  -1   0   20.50    3.40
   7  -1   0   21.70    3.90
   7  -1   0   24.90    7.80
   7  -1   0   13.90    5.30
   7  -1   0   19.70    2.80
  -7  -1   0   16.20    3.00
  -7  -1   0   24.50    3.20
  -7  -1   0   19.00    2.90
  -7  -1   0   20.40    2.90
  -7  -1   0   25.40    5.70
   7  -1   0   21.20    3.00
   7  -1   0   25.00    7.10
   7  -1   0   22.80    4.60
  -7  -1   0   22.60    3.80
  -7  -1   0   20.60    3.60
  -7  -1   0   22.70    8.70
   7  -1   0   26.90    5.60
  -7  -1   0   29.00    3.90
   7   1   0   19.80    7.70
  -7   1   0   27.40    3.50
  -7   1   0   21.80    3.20
   7   1   0   20.70    4.90
  -7   1   0   21.70    3.20
   7   1   0   26.80    4.10
   7   1   0   18.90    2.90
   7   1   0   25.20    3.60
  -7   1   0   26.00    3.90
  -7   1   0   23.30    4.00
  -7   1   0   30.80    7.30
  -7   1   0   18.00    3.40
   7   1   0   19.00    3.30
   7   1   0   20.90    4.80
  -7   1   0   18.80    3.10
   7   1   0   27.20    3.80
   7   1   0   20.40    7.20
  -8  -1   0   14.00    4.50
  -8  -1   0   11.00    3.10
  -8  -1   0   10.10    3.50
  -8  -1   0   14.30    7.40
   8  -1   0    9.10    3.70
   8  -1   0    6.10    5.70
   8  -1   0    8.60    3.00
  -8  -1   0    9.80    2.40
   8  -1   0   10.70    2.30
   8  -1   0   10.80    4.10
   8   1   0   11.70    3.40
   8   1   0    8.80    4.50
  -8   1   0    4.30    2.00
  -8   1   0    1.60    2.60
   8   1   0    6.00    2.10
  -8   1   0    5.60    6.90
   8   1   0   13.50    4.10
  -8   1   0   10.40    3.50
   8   1   0   13.00    4.20
  -8   1   0    9.70    5.80
  -8   1   0    8.70    3.00
   8   1   0    9.80    6.00
   8   1   0    6.50    2.30
  -8   1   0    7.70    3.00
  -8   1   0   12.20    2.60
   8   1   0    4.80    2.10
  -8   1   0   12.70    2.60
   8   1   0   12.30    5.60
  -9  -1   0  136.89   11.80
   9  -1   0  141.39   12.00
   9  -1   0  128.09   21.90
   9  -1   0  134.89    9.60
  -9  -1   0  137.49    9.80
   9  -1   0  139.79   10.80
  -9  -1   0  148.09   20.50
  -9  -1   0  145.29   10.90
  -9  -1   0  149.59   13.70
  -9   1   0  139.19   11.80
   9   1   0  131.39    8.90
   9   1   0  144.29   11.10
  -9   1   0  128.69    9.60
  -9   1   0  132.19    9.00
   9   1   0  129.09    9.50
   9   1   0  106.69   20.70
   9   1   0  143.59   12.30
  -9   1   0  138.89   10.90
  -9   1   0  168.98   20.30
  10  -1   0  261.17   17.40
 -10  -1   0  238.58   14.90
 -10  -1   0  226.88   16.70
  10  -1   0  251.77   14.90
 -10  -1   0  255.27   18.70
 -10  -1   0  217.48   15.30
  10   1   0  262.57   17.60
 -10   1   0  239.48   14.90
  10   1   0  243.68   14.80
 -10   1   0  202.08   15.40
  10   1   0  229.28   15.70
 -10   1   0  249.18   17.00
 -10   1   0  267.67   18.90
  11  -1   0   18.00    2.70
  11  -1   0   17.20    3.80
 -11  -1   0   20.70    2.90
 -11  -1   0   15.60    5.70
  11  -1   0   13.20    3.00
  11  -1   0   16.40    3.00
  11   1   0   13.70    3.70
 -11   1   0   15.50    5.60
 -11   1   0   19.10    3.80
 -11   1   0   12.10    2.50
 -11   1   0   19.00    2.70
  11   1   0   21.30    2.80
  11   1   0   16.40    2.80
  12  -1   0    0.70    0.90
 -12  -1   0    0.10    0.80
 -12   1   0   -1.00    0.80
  12   1   0    0.60    0.80
 -12   1   0   -0.20    1.20
  -1  -2   0 3080.89  163.68
  -1   2   0 3170.08  165.48
   1   2   0 3236.68  164.18
   2  -2   0  664.43   33.80
  -2  -2   0  641.44   35.50
   2  -2   0  570.54   36.70
   2  -2   0  675.03   34.90
  -2  -2   0  628.74   35.00
  -2  -2   0  642.64   35.10
   2  -2   0  696.83   36.50
  -2   2   0  703.93   35.90
  -2   2   0  615.74   34.80
   2   2   0  648.34   34.90
   2   2   0  669.23   35.40
  -2   2   0  608.74   35.20
   2   2   0  664.83   37.00
   2   2   0  658.03   35.70
   3  -2   0  921.91   48.60
   3  -2   0  872.21   46.70
  -3  -2   0  842.32   47.20
  -3  -2   0  859.31   46.30
   3  -2   0  826.72   50.09
  -3  -2   0  896.31   48.70
   3   2   0  881.81   48.10
  -3   2   0  871.31   47.80
   3   2   0  856.71   47.40
   3   2   0  915.91   48.80
   3   2   0  831.32   46.10
  -3   2   0  901.81   47.70
  -3   2   0  902.11   49.00
  -3   2   0  874.11   46.30
  -3   2   0  942.11   49.10
  -4  -2   0   38.60    5.40
  -4  -2   0   19.70    2.70
   4  -2   0   27.00    3.30
   4  -2   0   18.90    3.60
   4  -2   0   19.40    5.40
  -4  -2   0   23.30    3.20
   4   2   0   25.30    3.00
   4   2   0   24.20    3.40
   4   2   0   28.30    5.50
   4   2   0   23.70    4.30
  -4   2   0   24.10    4.10
   4   2   0   26.60    4.70
  -5  -2   0   41.80    8.10
   5  -2   0   29.90    7.20
   5  -2   0   31.00    5.10
   5  -2   0   35.30    4.50
  -5  -2   0   33.40    3.90
   5   2   0   30.00    3.80
   5   2   0   29.70    6.20
  -5   2   0   34.90    5.40
   5   2   0   38.00    6.80
  -5   2   0   35.80    3.60
  -5   2   0   29.50    3.40
   6  -2   0   61.29    4.90
  -6  -2   0   62.49    6.30
  -6  -2   0   57.49    4.90
  -6  -2   0   72.59    6.20
  -6  -2   0   76.89   11.70
   6  -2   0   60.69    7.00
  -6  -2   0   49.99    5.80
   6  -2   0   56.19    4.70
  -6  -2   0   67.79    6.00
   6  -2   0   53.69    6.40
  -6   2   0   63.49    5.50
  -6   2   0   62.49    5.70
  -6   2   0   73.39    7.60
   6   2   0   69.09    6.00
  -6   2   0   66.69    5.60
  -6   2   0   55.09    4.90
   6   2   0   61.09    7.20
   6   2   0   69.09   11.30
   6   2   0   60.99    9.30
  -7  -2   0   21.10    5.00
   7  -2   0   21.50    3.10
   7  -2   0   19.20    3.00
   7  -2   0   15.60    2.60
  -7  -2   0   21.00    7.60
   7  -2   0   17.20    4.50
   7  -2   0   18.30    7.10
  -7  -2   0   18.40    3.50
  -7  -2   0   15.00    3.30
  -7  -2   0   14.00    2.70
   7  -2   0   21.50    4.00
   7  -2   0   11.80    3.20
   7  -2   0   22.70    4.60
   7  -2   0   17.60    4.70
  -7  -2   0   16.70    2.70
  -7  -2   0   16.70    4.10
   7   2   0   13.00    2.50
   7   2   0   15.00    3.20
   7   2   0    8.60    7.00
   7   2   0   12.30    4.10
   7   2   0   18.60    3.80
   7   2   0   19.60    6.80
  -7   2   0   15.80    3.00
  -7   2   0   10.90    4.00
  -7   2   0   21.60    3.00
  -7   2   0   16.50    3.80
   7   2   0   18.20    4.30
   7   2   0   15.50    3.30
  -7   2   0   16.80    3.20
  -7   2   0   18.00    3.70
  -7   2   0   17.60    3.10
  -7   2   0   17.30    3.40
   7   2   0   18.50    3.40
  -8  -2   0  184.08   14.40
  -8  -2   0  219.48   17.10
   8  -2   0  178.88   20.80
   8  -2   0  200.08   14.70
  -8  -2   0  235.38   24.90
   8  -2   0  188.28   13.40
   8  -2   0  189.08   12.20
   8  -2   0  198.08   15.10
  -8  -2   0  183.98   12.40
  -8  -2   0  192.38   13.40
  -8   2   0  189.38   12.40
   8   2   0  197.88   16.40
   8   2   0  181.38   12.20
   8   2   0  186.68   12.70
  -8   2   0  185.88   12.80
  -8   2   0  200.18   13.10
   8   2   0  179.08   14.30
  -8   2   0  224.78   22.80
   8   2   0  184.38   12.70
  -8   2   0  201.78   14.40
  -8   2   0  178.48   13.00
  -8   2   0  192.48   12.20
   8   2   0  200.18   20.90
   8   2   0  202.78   14.00
  -8   2   0  197.58   17.10
   8   2   0  160.68   12.60
  -8   2   0  211.58   13.90
  -8   2   0  164.98   12.60
   8   2   0  209.08   15.00
   9  -2   0    1.20    2.80
   9  -2   0    1.30    1.70
  -9  -2   0    1.90    6.10
  -9  -2   0    2.20    2.70
  -9  -2   0    0.70    1.60
  -9  -2   0    0.20    2.50
  -9  -2   0   -1.00    1.60
   9  -2   0   -2.10    9.00
   9  -2   0   -0.10    1.90
   9   2   0    1.00    2.40
   9   2   0   -0.90    2.50
   9   2   0    4.70    3.40
  -9   2   0    0.80    1.50
  -9   2   0    1.00    1.60
  -9   2   0    3.50    1.50
  -9   2   0   -1.60    1.80
  -9   2   0   -0.50    2.80
   9   2   0  -19.60   10.60
  -9   2   0   -0.40    5.60
  -9   2   0    0.40    2.20
  -9   2   0   -4.40    2.50
   9   2   0    3.30    2.00
   9   2   0    2.00    1.80
  10  -2   0   91.99    8.70
  10  -2   0   83.39    6.60
 -10  -2   0   88.19    6.80
 -10  -2   0   69.99    8.50
 -10  -2   0   78.89    8.40
 -10  -2   0   63.09    6.40
 -10   2   0   90.99    9.70
  10   2   0   83.99    8.90
 -10   2   0   85.19    8.30
 -10   2   0   87.69    7.70
  10   2   0   77.69    7.30
  10   2   0   89.49    6.70
 -10   2   0   79.09    6.50
  10   2   0   92.79    6.70
 -10   2   0   76.69    5.60
 -11  -2   0   39.70    3.80
  11  -2   0   28.00    4.00
  11  -2   0   37.70    3.70
  11  -2   0   33.70    4.50
 -11   2   0   38.50    4.10
 -11   2   0   28.20    4.80
  11   2   0   36.60    3.90
  11   2   0   40.10    6.10
 -11   2   0   33.90    3.60
 -11   2   0   34.00    4.70
  11   2   0   34.10    3.60
 -12  -2   0   18.80    2.10
  12  -2   0   23.00    2.10
  12   2   0   20.30    2.40
   0  -3   0   -0.10    1.20
   0  -3   0    1.00    1.20
   0  -3   0   -0.10    1.10
   0  -3   0   -0.10    1.20
   0  -3   0    1.70    1.20
   0   3   0   -0.40    1.00
   0   3   0    1.90    1.50
  -1  -3   0  532.25   29.40
   1  -3   0  501.05   30.70
   1  -3   0  544.75   29.10
  -1  -3   0  511.05   28.00
   1  -3   0  573.14   28.80
  -1  -3   0  540.15   29.50
  -1  -3   0  527.75   29.20
   1  -3   0  544.15   29.30
   1   3   0  542.35   27.90
   1   3   0  501.05   28.30
  -1   3   0  497.95   29.00
  -1   3   0  552.54   28.50
   1   3   0  558.54   29.50
   1   3   0  560.34   29.60
  -1   3   0  521.65   29.10
   1   3   0  541.95   29.20
   2  -3   0  920.41   49.00
   2  -3   0  947.41   47.20
  -2  -3   0  901.71   48.40
  -2  -3   0  919.71   48.90
   2  -3   0  936.41   48.30
   2  -3   0  795.32   50.19
  -2  -3   0  911.91   49.00
  -2  -3   0  907.11   48.40
   2   3   0  924.71   49.99
  -2   3   0  931.11   47.80
   2   3   0  879.11   47.90
  -2   3   0  838.92   48.40
   2   3   0  913.81   48.50
  -2   3   0  845.32   47.90
  -2   3   0  902.41   48.40
  -3  -3   0    1.70    2.10
  -3  -3   0    5.00    2.90
  -3  -3   0    5.60    1.80
   3  -3   0   11.90    3.80
  -3  -3   0    5.00    0.90
   3  -3   0    4.80    0.80
   3  -3   0    4.10    1.70
   3  -3   0    7.40    1.40
   3   3   0    4.10    1.80
  -3   3   0    7.40    1.80
  -3   3   0    3.70    1.90
   3   3   0    6.60    2.10
   3   3   0    4.50    2.10
  -3   3   0    3.50    1.80
  -3   3   0    6.60    1.90
   3   3   0    4.50    1.20
   4  -3   0  153.38   10.10
  -4  -3   0  158.38   11.10
   4  -3   0  158.28   10.90
  -4  -3   0  171.58   11.20
   4  -3   0  144.79   13.90
  -4  -3   0  182.38   15.80
   4  -3   0  169.08   11.50
  -4   3   0  154.58   11.80
   4   3   0  153.88   12.70
   4   3   0  160.78   11.30
   4   3   0  167.68   12.40
   5  -3   0  244.38   15.90
   5  -3   0  267.57   17.00
  -5  -3   0  310.57   24.00
  -5  -3   0  271.47   15.50
  -5  -3   0  258.67   17.10
   5  -3   0  239.28   21.40
   5  -3   0  278.27   17.70
  -5   3   0  265.67   15.80
   5   3   0  274.27   16.50
   5   3   0  274.87   20.90
  -5   3   0  259.87   18.10
  -5   3   0  270.07   16.00
   5   3   0  258.97   19.70
   5   3   0  265.07   18.90
   5   3   0  271.17   15.70
   5   3   0  264.77   17.60
  -6  -3   0  727.03   46.20
   6  -3   0  764.02   44.10
   6  -3   0  900.21   47.80
  -6  -3   0  805.42   45.10
   6  -3   0  798.32   46.60
  -6  -3   0  885.51   45.60
   6  -3   0  822.92   44.50
  -6  -3   0  811.12   46.40
  -6  -3   0  854.71   46.80
  -6  -3   0  777.12   44.30
   6  -3   0  832.12   44.50
   6  -3   0  764.32   53.29
  -6   3   0  828.52   48.20
  -6   3   0  827.12   45.50
  -6   3   0  858.61   45.20
   6   3   0  895.21   46.00
   6   3   0  915.91   45.20
  -6   3   0  778.52   44.40
  -6   3   0  869.21   45.40
   6   3   0  817.32   51.59
  -7  -3   0  931.51   50.79
  -7  -3   0  935.31   51.49
   7  -3   0 1000.70   50.89
   7  -3   0  938.11   50.49
   7  -3   0 1024.30   52.19
   7  -3   0  954.10   53.59
  -7  -3   0  911.11   52.99
   7  -3   0 1009.60   53.09
  -7  -3   0 1013.60   51.99
   7  -3   0  872.71   65.79
  -7  -3   0  818.52   50.69
  -7   3   0 1015.30   51.79
   7   3   0  893.41   52.59
  -7   3   0  904.51   51.29
  -7   3   0  993.00   50.89
  -7   3   0  931.41   50.99
   7   3   0  901.91   68.39
   7   3   0  895.51   53.19
   7   3   0  936.11   59.89
   7   3   0  868.31   51.19
  -7   3   0  964.70   55.49
  -7   3   0 1001.60   52.39
   7   3   0 1005.40   52.69
   7   3   0  871.01   50.59
   7   3   0  966.30   53.09
  -8  -3   0   -1.20    1.70
   8  -3   0   -1.70    1.30
  -8  -3   0    3.10    2.30
   8  -3   0    1.40    1.80
  -8  -3   0   -1.60    2.10
  -8  -3   0    2.30    2.80
   8  -3   0    1.10    2.60
  -8  -3   0    1.40    1.70
   8  -3   0    1.60    1.80
   8  -3   0    0.10    2.50
   8  -3   0   -8.50    4.70
  -8  -3   0   -2.00    3.70
   8  -3   0    0.60    3.30
   8   3   0    5.00    2.30
  -8   3   0    0.20    1.60
   8   3   0    1.80    2.00
  -8   3   0    1.20    2.20
   8   3   0   -2.90    2.30
   8   3   0    7.80    6.40
  -8   3   0    3.20    2.30
  -8   3   0    0.50    1.70
  -8   3   0   -2.80    4.10
  -8   3   0    0.10    1.60
  -8   3   0    2.10    1.80
  -8   3   0    1.70    1.60
   8   3   0    0.30    1.30
   8   3   0    1.60    2.20
   8   3   0    0.40    2.70
  -8   3   0    1.10    1.90
   8   3   0   -0.60    1.70
  -9  -3   0    8.10    3.60
  -9  -3   0    5.70    2.20
   9  -3   0    3.20    1.90
   9  -3   0   10.50    4.00
  -9  -3   0    7.60    2.40
  -9  -3   0    8.50    3.60
   9  -3   0    6.90    2.20
  -9   3   0    9.70    2.90
   9   3   0    7.40    2.40
  -9   3   0    8.00    2.90
   9   3   0    8.10    2.60
   9   3   0    6.50    2.00
  -9   3   0    5.30    3.30
  -9   3   0    6.50    3.20
  -9   3   0    8.20    2.10
  -9   3   0    7.50    2.40
   9   3   0    7.30    3.10
   9   3   0   10.90    4.20
  -9   3   0    4.20    1.90
  10  -3   0   72.69    7.70
  10  -3   0   81.79    6.10
 -10  -3   0   58.29    7.70
 -10  -3   0   56.69    5.50
 -10  -3   0   69.19    7.70
 -10  -3   0   79.19    6.30
 -10   3   0   82.49    7.20
 -10   3   0   75.59    7.80
  10   3   0   80.49    7.40
  10   3   0   72.69    5.90
 -10   3   0   80.59    6.10
  10   3   0   79.79    8.50
 -10   3   0   75.99    5.50
  11  -3   0  125.99    7.70
 -11  -3   0  123.89    7.80
  11  -3   0   89.79    8.20
  11   3   0  106.69    8.10
 -11   3   0  116.89    8.40
  11   3   0  123.39    9.60
 -11   3   0  114.49    9.00
  11   3   0  120.49    7.60
 -12  -3   0    3.80    1.00
   0   4   0 5779.32  295.77
   0   4   0 5526.65  295.17
  -1  -4   0 2018.70  104.49
   1  -4   0 2062.89  103.99
  -1  -4   0 2063.29  104.99
   1  -4   0 1917.51  106.29
  -1  -4   0 2101.09  106.19
  -1  -4   0 1920.91  104.59
   1  -4   0 1966.40  104.59
   1   4   0 1987.00  104.39
   1   4   0 1928.51  104.69
   1   4   0 1990.80  102.79
   1   4   0 1959.60  104.39
  -1   4   0 1919.01  104.09
  -1   4   0 2019.60  102.99
  -2  -4   0 1032.70   56.79
  -2  -4   0 1021.40   56.79
   2  -4   0  977.60   59.29
   2  -4   0 1110.09   56.79
   2  -4   0 1154.48   57.09
  -2  -4   0 1054.39   57.49
   2  -4   0 1125.19   55.79
  -2   4   0 1033.30   56.79
  -2   4   0 1050.39   57.89
  -2   4   0  970.00   56.29
   2   4   0 1030.20   56.19
  -2   4   0 1037.60   55.59
   2   4   0 1057.69   57.29
   2   4   0 1065.99   56.89
   2   4   0 1092.79   58.39
  -3  -4   0  899.11   47.70
  -3  -4   0  866.61   47.50
   3  -4   0  918.81   47.70
   3  -4   0  810.22   50.49
   3  -4   0  872.21   45.40
   3  -4   0  871.41   49.10
   3   4   0  882.61   47.90
  -3   4   0  833.32   45.40
   3   4   0  837.82   46.90
  -3   4   0  825.92   46.70
   3   4   0  829.62   45.40
  -3   4   0  869.41   47.80
   3   4   0  904.91   48.70
  -4  -4   0  910.81   52.29
   4  -4   0 1013.80   52.59
   4  -4   0  886.61   56.49
   4   4   0  985.60   52.19
   4   4   0  965.90   54.29
   4   4   0  901.61   50.89
   4   4   0 1001.20   53.49
  -4   4   0  906.61   50.19
   4   4   0  938.61   50.19
  -4   4   0  967.90   53.09
   5  -4   0  271.17   24.00
  -5  -4   0  284.17   19.70
   5  -4   0  335.37   20.40
  -5   4   0  306.57   18.10
   5   4   0  310.67   18.80
   5   4   0  312.57   18.00
  -5   4   0  326.87   18.40
   5   4   0  329.37   24.10
   5   4   0  317.17   20.10
  -5   4   0  291.07   22.60
   5   4   0  319.47   22.60
  -6  -4   0    2.00    2.30
  -6  -4   0   -1.20    1.30
  -6  -4   0   -0.80    1.00
  -6  -4   0   -1.20    1.70
  -6  -4   0    2.90    2.80
   6  -4   0    3.10    2.00
   6  -4   0    5.80    2.90
   6  -4   0    1.10    1.20
   6  -4   0    5.50    4.00
  -6  -4   0    3.40    2.30
  -6  -4   0   -1.90    2.40
   6   4   0    1.80    3.60
  -6   4   0    0.80    1.30
  -6   4   0    5.10    2.70
   6   4   0    4.20    4.40
   6   4   0    2.00    1.60
   6   4   0    1.20    1.60
  -6   4   0   -1.30    1.20
  -6   4   0   -0.20    1.50
  -6   4   0    2.40    1.90
   6   4   0    0.60    2.00
  -6   4   0   -0.80    1.20
  -7  -4   0 1221.08   66.99
  -7  -4   0 1251.07   67.89
   7  -4   0 1178.78   68.69
  -7  -4   0 1195.18   66.79
   7  -4   0 1262.47   67.19
   7  -4   0 1221.28   66.69
   7  -4   0 1328.27   67.19
   7  -4   0 1253.87   67.99
  -7  -4   0 1260.87   67.99
  -7  -4   0 1402.96   72.99
   7  -4   0 1266.97   71.39
  -7  -4   0 1184.58   69.39
   7  -4   0 1226.38   79.19
  -7  -4   0 1247.98   68.39
   7  -4   0 1279.17   69.99
   7   4   0 1279.87   79.19
   7   4   0 1244.68   77.59
  -7   4   0 1310.27   68.59
   7   4   0 1345.77   69.09
   7   4   0 1330.67   67.89
  -7   4   0 1382.06   68.49
  -7   4   0 1169.98   67.19
   7   4   0 1161.78   67.59
   7   4   0 1358.06   68.99
   7   4   0 1272.47   69.39
   7   4   0 1198.98   66.99
  -7   4   0 1246.48   72.29
  -7   4   0 1249.68   67.09
  -7   4   0 1196.48   67.49
   7   4   0 1240.48   68.89
  -7   4   0 1299.17   68.09
   8  -4   0  159.98   13.40
   8  -4   0  214.48   12.80
   8  -4   0  191.38   12.30
   8  -4   0  204.28   12.90
  -8  -4   0  187.18   13.10
   8  -4   0  180.68   21.30
  -8  -4   0  213.58   17.20
   8  -4   0  186.78   14.30
  -8  -4   0  221.68   25.20
  -8  -4   0  177.28   15.30
  -8  -4   0  174.48   13.10
  -8  -4   0  200.38   12.80
  -8  -4   0  189.28   13.30
   8  -4   0  173.18   12.90
   8  -4   0  197.88   15.50
  -8   4   0  227.18   15.10
   8   4   0  203.18   14.70
  -8   4   0  204.98   12.80
   8   4   0  195.38   13.30
  -8   4   0  201.48   21.70
  -8   4   0  189.38   12.60
   8   4   0  184.98   12.40
   8   4   0  200.88   15.30
  -8   4   0  212.28   14.20
   8   4   0  198.08   13.20
   8   4   0  200.98   21.70
  -8   4   0  200.18   13.60
   8   4   0  207.68   15.10
  -8   4   0  193.18   13.90
  -8   4   0  212.08   13.70
   8   4   0  199.68   14.20
  -8   4   0  196.28   13.10
  -9  -4   0    0.50    3.50
  -9  -4   0   -0.40    1.60
  -9  -4   0    0.40    1.60
  -9  -4   0   -0.80    2.10
   9  -4   0   -0.60    1.70
   9  -4   0   -0.70    1.60
   9  -4   0   -0.80    1.30
  -9   4   0   -0.20    2.30
   9   4   0    3.70    2.70
   9   4   0    0.70    2.30
   9   4   0   -1.20    1.30
  -9   4   0   -1.30    2.00
   9   4   0   -0.60    3.30
   9   4   0   -0.50    1.60
  -9   4   0    1.10    2.50
   9   4   0    0.30    2.30
  -9   4   0    0.20    1.70
  -9   4   0    0.40    1.80
   9   4   0    8.00    6.80
  -9   4   0    1.20    1.90
  -9   4   0   -0.60    1.20
  -9   4   0   -0.30    2.10
  10  -4   0   16.80    3.40
 -10  -4   0    9.70    3.90
 -10  -4   0   17.40    2.90
  10  -4   0   16.50    2.70
 -10  -4   0    9.40    2.40
  10   4   0   11.90    2.30
  10   4   0   15.10    2.60
  10   4   0   19.20    3.90
 -10   4   0   15.80    2.50
 -10   4   0   11.30    2.30
 -10   4   0   15.70    3.00
  10   4   0   12.90    4.10
 -10   4   0   18.30    3.60
 -10   4   0   15.00    3.80
 -11  -4   0    2.60    1.40
  11  -4   0    3.20    2.00
 -11  -4   0    6.20    1.80
  11  -4   0    4.30    1.50
  11   4   0    2.30    1.60
  11   4   0    6.20    3.20
  11   4   0    1.60    1.50
 -11   4   0    3.80    1.70
 -11   4   0    7.00    1.90
 -11   4   0    3.50    2.10
 -11   4   0    4.50    2.30
   0  -5   0    0.70    1.00
   0  -5   0    0.80    1.40
   0  -5   0    1.40    1.50
   0  -5   0    0.00    1.10
   0   5   0    0.10    1.20
   0   5   0    1.40    1.00
  -1  -5   0  172.38   12.70
  -1  -5   0  158.88   11.30
   1  -5   0  191.38   11.10
   1  -5   0  170.18   13.20
  -1  -5   0  171.38   11.40
  -1   5   0  178.78   11.10
   1   5   0  153.78    9.20
   1   5   0  169.38   11.20
   1   5   0  166.78    9.60
   1   5   0  175.78   11.70
  -1   5   0  163.08    9.10
   1   5   0  152.28   10.90
  -2  -5   0 4682.93  229.08
   2  -5   0 4725.53  229.18
   2  -5   0 4325.87  231.68
  -2  -5   0 4382.76  228.78
   2  -5   0 4693.23  227.68
  -2  -5   0 4561.94  229.68
  -2   5   0 4523.15  228.68
   2   5   0 4559.64  229.28
   2   5   0 4454.55  228.68
  -2   5   0 4084.89  226.78
   2   5   0 4142.89  226.08
  -2   5   0 3927.11  228.18
   2   5   0 4036.10  225.98
   3  -5   0  661.83   35.10
  -3  -5   0  684.83   37.40
   3  -5   0  653.53   37.70
  -3  -5   0  682.63   37.30
   3  -5   0  701.93   37.50
  -3  -5   0  557.44   37.80
   3  -5   0  633.54   40.50
  -3   5   0  640.44   34.60
   3   5   0  627.64   34.60
   3   5   0  632.94   38.70
   3   5   0  679.53   38.30
  -3   5   0  631.54   36.40
   3   5   0  655.93   36.40
  -3   5   0  651.73   37.30
   4  -5   0  102.99   12.00
  -4  -5   0  128.99   13.30
   4  -5   0   99.99    9.00
  -4  -5   0  100.19    8.90
  -4   5   0  100.69    7.10
   4   5   0   98.59    7.50
   4   5   0   97.19   10.00
   4   5   0   96.69    9.30
  -4   5   0  102.29    9.50
  -4   5   0  103.09    7.10
   4   5   0  103.69    8.50
   4   5   0  100.99    6.90
   5  -5   0  145.29   11.20
  -5  -5   0  105.19   10.00
  -5  -5   0  147.19   15.90
   5   5   0  119.69    8.30
   5   5   0  122.49    9.10
  -5   5   0  109.39   10.80
   5   5   0  110.59   10.00
  -5   5   0  120.39    8.50
   5   5   0  124.49   12.10
  -5   5   0  125.29    8.70
   5   5   0  136.69   11.90
  -6  -5   0  728.13   38.60
   6  -5   0  660.43   38.10
   6  -5   0  702.83   37.90
   6  -5   0  707.73   40.20
   6  -5   0  674.33   37.40
   6  -5   0  670.33   47.70
  -6  -5   0  726.23   42.80
  -6  -5   0  668.13   37.80
  -6  -5   0  706.53   41.20
  -6  -5   0  685.13   38.50
   6  -5   0  676.03   37.90
  -6  -5   0  616.14   39.50
  -6  -5   0  611.84   39.60
  -6  -5   0  655.53   37.60
   6  -5   0  674.23   39.30
  -6  -5   0  691.83   41.10
  -6   5   0  676.73   38.20
   6   5   0  710.03   43.70
   6   5   0  795.62   49.80
  -6   5   0  711.93   38.70
   6   5   0  717.53   39.40
  -6   5   0  710.53   42.50
  -6   5   0  732.23   38.90
   6   5   0  761.42   39.60
   6   5   0  747.93   38.50
  -6   5   0  703.33   39.00
   6   5   0  730.23   41.50
   6   5   0  677.13   46.50
  -6   5   0  655.83   37.80
  -7  -5   0  217.88   14.30
   7  -5   0  244.48   15.80
   7  -5   0  250.17   15.20
   7  -5   0  197.48   15.90
   7  -5   0  245.38   14.80
  -7  -5   0  231.98   15.00
   7  -5   0  243.98   14.80
  -7  -5   0  228.38   15.80
  -7  -5   0  238.38   18.90
   7  -5   0  250.27   17.40
  -7  -5   0  209.68   16.60
  -7  -5   0  239.78   15.50
   7  -5   0  220.08   14.80
   7  -5   0  250.67   24.20
   7  -5   0  243.68   14.30
  -7  -5   0  222.68   14.90
   7  -5   0  241.78   16.30
  -7   5   0  239.98   15.00
   7   5   0  208.68   15.60
  -7   5   0  236.58   14.70
   7   5   0  226.68   15.70
   7   5   0  230.88   23.60
  -7   5   0  247.58   15.90
   7   5   0  225.28   14.40
   7   5   0  259.37   15.50
   7   5   0  245.08   16.80
   7   5   0  257.17   16.40
   7   5   0  261.57   16.40
  -7   5   0  226.88   21.40
  -7   5   0  259.37   15.90
  -7   5   0  256.27   15.70
  -8  -5   0  104.49   10.30
   8  -5   0  120.39    8.60
   8  -5   0  112.19    8.40
   8  -5   0   97.49   15.80
  -8  -5   0  116.29    8.50
  -8  -5   0  116.79   18.20
  -8  -5   0   87.29   15.20
  -8  -5   0   98.79   10.10
  -8  -5   0  113.19    9.30
  -8   5   0  146.99   18.00
  -8   5   0  119.09    8.70
  -8   5   0  117.99   10.00
   8   5   0   99.79   18.50
  -8   5   0  121.39    9.40
   8   5   0  113.29    9.00
  -8   5   0  121.09    9.50
  -8   5   0  120.29   10.00
   8   5   0  124.99   10.30
   8   5   0  117.19   10.60
   8   5   0  115.09    9.20
   8   5   0  118.69    9.70
   9  -5   0    1.60    2.40
  -9  -5   0    0.10    1.30
  -9  -5   0    1.30    1.70
  -9  -5   0    0.10    2.60
   9  -5   0    0.70    1.50
   9  -5   0    0.80    1.80
   9  -5   0   -0.80    1.60
   9   5   0    0.30    2.20
   9   5   0    2.80    1.60
  -9   5   0    0.90    1.90
   9   5   0    1.30    2.00
  -9   5   0    0.90    2.40
  -9   5   0   -0.80    1.50
  -9   5   0   -0.20    2.00
   9   5   0    0.80    3.00
   9   5   0    0.90    2.00
  -9   5   0   -0.90    1.50
  -9   5   0    0.00    2.00
   9   5   0    1.70    2.20
  -9   5   0    0.00    2.10
  10  -5   0  126.69    8.10
 -10  -5   0  117.09    8.10
 -10   5   0  109.69    9.50
  10   5   0  114.19    7.90
 -10   5   0  108.99    8.90
 -10   5   0  116.89    7.80
  10   5   0  116.99   10.20
  10   5   0  113.49    9.10
  10   5   0  113.09    7.70
  11  -5   0   31.40    3.00
  11  -5   0   24.60    3.80
 -11  -5   0   30.30    3.00
 -11  -5   0   31.30    3.10
  11   5   0   22.60    2.80
 -11   5   0   26.70    3.40
 -11   5   0   26.50    3.80
  11   5   0   27.90    4.40
  11   5   0   23.60    2.70
   0  -6   0  856.71   48.90
   0  -6   0  938.31   48.70
   0  -6   0  982.60   51.49
   0   6   0  815.82   45.90
   0   6   0  840.12   46.30
   0   6   0  879.31   48.90
   0   6   0  853.91   47.10
   1  -6   0  564.14   29.90
   1  -6   0  572.94   33.20
  -1  -6   0  495.95   31.70
  -1  -6   0  480.55   30.20
   1  -6   0  522.05   30.50
  -1  -6   0  525.15   30.30
   1   6   0  523.35   27.90
   1   6   0  532.25   30.10
   1   6   0  498.05   30.30
  -1   6   0  502.65   29.30
   1   6   0  487.55   29.30
   2  -6   0  140.49    9.70
   2  -6   0  136.19   10.80
  -2  -6   0  137.09   10.70
  -2  -6   0  139.99   10.80
  -2  -6   0  147.29   12.90
  -2  -6   0  143.29   11.50
   2  -6   0  140.19   13.00
  -2   6   0  140.99   10.50
   2   6   0  130.99   10.90
   2   6   0  138.69   10.60
  -2   6   0  144.19   11.90
   2   6   0  125.59    8.00
   3  -6   0  232.78   19.20
  -3  -6   0  268.37   20.10
   3  -6   0  238.98   16.30
   3  -6   0  221.38   14.10
  -3  -6   0  232.68   16.00
  -3  -6   0  240.68   16.20
   3   6   0  235.48   16.20
   3   6   0  235.88   16.80
   3   6   0  237.48   15.20
   3   6   0  216.78   13.10
  -3   6   0  235.98   16.10
  -3   6   0  202.48   15.20
  -3   6   0  222.98   13.10
   4  -6   0    2.20    2.10
  -4  -6   0   -2.70    1.40
   4  -6   0   -0.20    2.50
  -4  -6   0    1.20    2.70
  -4   6   0    3.40    1.60
   4   6   0   -1.00    1.70
  -4   6   0    2.80    2.30
   4   6   0   -0.20    2.30
   4   6   0    2.40    1.90
   4   6   0    1.60    1.10
   4   6   0    1.30    1.50
   5  -6   0   33.60    6.30
  -5  -6   0   34.90    4.50
  -5  -6   0   27.10    3.10
  -5  -6   0   28.80    3.90
  -5  -6   0   32.40    8.80
   5  -6   0   36.70    8.70
   5  -6   0   35.10    4.20
   5  -6   0   33.40    3.00
   5  -6   0   33.40    3.90
  -5  -6   0   26.80    6.10
   5   6   0   33.50    3.60
   5   6   0   33.30    4.00
  -5   6   0   39.60    4.00
   5   6   0   21.60    5.30
   5   6   0   35.00    6.70
  -5   6   0   33.00    3.70
   5   6   0   38.10    5.30
  -6  -6   0   57.19    7.30
   6  -6   0   48.90    4.20
   6  -6   0   42.80    5.80
  -6  -6   0   45.50    5.00
  -6  -6   0   52.19    4.60
  -6  -6   0   56.29    6.00
   6  -6   0   49.30    5.20
   6  -6   0   47.10    8.00
  -6  -6   0   49.60    7.40
   6  -6   0   49.60    5.10
   6  -6   0   52.59    6.50
  -6  -6   0   47.50    4.80
  -6  -6   0   50.39    5.40
   6  -6   0   46.50    5.60
  -6  -6   0   53.69   10.90
  -6  -6   0   43.10    5.80
   6  -6   0   51.09    5.00
   6   6   0   53.29    5.70
  -6   6   0   52.09    5.40
  -6   6   0   51.09    4.90
   6   6   0   46.80    9.80
  -6   6   0   51.09    5.40
   6   6   0   50.19    5.10
   6   6   0   45.20    8.10
   6   6   0   55.49    5.70
  -6   6   0   45.40    4.60
   6   6   0   49.40    6.80
  -6   6   0   53.39    5.30
  -6   6   0   58.59    8.10
  -7  -6   0  443.76   32.00
   7  -6   0  399.66   27.10
   7  -6   0  446.46   27.90
   7  -6   0  477.55   26.40
   7  -6   0  485.45   38.20
  -7  -6   0  491.45   26.70
  -7  -6   0  545.45   42.10
  -7  -6   0  456.55   30.30
  -7  -6   0  453.85   26.60
  -7  -6   0  459.05   27.60
   7  -6   0  505.75   27.00
   7  -6   0  533.15   32.40
  -7  -6   0  444.96   26.00
   7  -6   0  443.86   27.90
   7  -6   0  493.05   27.00
   7  -6   0  397.56   29.80
   7   6   0  512.65   27.70
   7   6   0  489.95   38.70
  -7   6   0  511.75   28.20
  -7   6   0  495.85   28.20
  -7   6   0  477.65   28.60
   7   6   0  451.15   27.70
   7   6   0  453.85   28.60
  -7   6   0  438.26   27.50
  -7   6   0  505.55   28.00
  -7   6   0  483.05   35.70
  -7   6   0  451.75   32.40
   7   6   0  496.35   28.50
  -7   6   0  470.85   26.80
   7   6   0  438.26   27.30
   7   6   0  530.35   28.90
   8  -6   0    9.30    2.30
   8  -6   0    9.30    3.30
  -8  -6   0    7.00   12.70
  -8  -6   0    6.00    2.70
  -8  -6   0    8.40    2.10
  -8  -6   0   12.30    2.80
   8  -6   0   12.30    2.70
  -8  -6   0   13.40    3.30
   8  -6   0    8.20    3.30
   8  -6   0   11.10    2.80
   8  -6   0   11.40    9.30
  -8  -6   0    8.90    3.90
  -8  -6   0    8.80    3.20
   8  -6   0   10.10    2.80
   8   6   0    9.60    3.90
  -8   6   0   10.00    2.50
  -8   6   0    8.10    3.00
   8   6   0   12.80    2.30
  -8   6   0    6.60    2.80
   8   6   0   11.10    3.00
   8   6   0   17.50   11.00
   8   6   0   11.10    3.50
   8   6   0   11.00    3.00
  -8   6   0   13.80    3.00
  -8   6   0   10.30    2.90
   8   6   0   10.50    3.10
  -8   6   0   12.20    3.20
   9  -6   0    8.30    2.40
   9  -6   0    8.10    2.80
   9  -6   0    9.70    2.30
  -9  -6   0   13.70    2.80
  -9  -6   0    5.40    3.10
  -9  -6   0    6.60    2.20
  -9   6   0   12.20    3.70
  -9   6   0   10.70    3.20
  -9   6   0    9.30    2.90
  -9   6   0    4.00    2.90
   9   6   0    7.40    2.00
   9   6   0    6.60    2.80
  -9   6   0    7.10    2.30
   9   6   0    8.50    2.90
   9   6   0   10.80    3.90
   9   6   0    8.30    3.20
  -9   6   0   12.70    2.70
   9   6   0   10.30    2.80
  -9   6   0    7.50    2.50
  10  -6   0    7.40    1.90
 -10  -6   0    7.90    3.10
  10  -6   0    6.40    2.30
 -10  -6   0    5.80    1.90
  10   6   0    8.10    1.90
 -10   6   0    4.20    1.70
  10   6   0    5.80    3.10
  10   6   0    6.90    2.50
 -10   6   0    2.90    3.60
 -10   6   0    4.40    2.00
 -10   6   0    6.40    1.90
 -10   6   0    8.30    2.90
  10   6   0    7.40    3.70
 -11  -6   0   29.60    2.90
  11  -6   0   29.70    2.70
 -11  -6   0   34.50    3.80
  11  -6   0   28.40    3.90
  11   6   0   30.10    3.10
 -11   6   0   26.20    3.30
 -11   6   0   27.50    5.50
  11   6   0   33.40    4.30
 -11   6   0   33.80    3.90
  11   6   0   31.20    3.50
   0  -7   0    1.20    1.70
   0  -7   0    1.10    1.90
   0  -7   0   -0.80    1.20
   0  -7   0   -0.80    1.70
   0   7   0    0.20    1.00
   0   7   0    0.10    1.60
   0   7   0   -1.60    1.50
   0   7   0   -2.20    1.20
  -1  -7   0  973.10   54.59
   1  -7   0 1040.20   57.69
  -1  -7   0  907.11   55.99
  -1  -7   0 1058.29   54.79
   1  -7   0 1007.80   54.89
   1  -7   0  993.60   53.79
   1   7   0  930.41   50.79
   1   7   0  975.10   52.89
   1   7   0 1012.40   54.19
  -1   7   0  840.12   50.39
   1   7   0  890.21   50.69
   1   7   0 1009.50   54.79
  -1   7   0  986.60   54.89
   1   7   0  960.20   51.39
  -1   7   0 1044.90   53.39
  -2  -7   0 1380.86   76.09
   2  -7   0 1434.16   79.79
  -2  -7   0 1434.36   79.39
  -2  -7   0 1354.76   75.89
   2  -7   0 1432.46   74.79
   2  -7   0 1462.35   76.59
   2   7   0 1338.87   75.59
   2   7   0 1265.17   72.09
   2   7   0 1455.15   76.69
  -2   7   0 1293.27   71.99
  -2   7   0 1412.76   75.29
  -3  -7   0  894.21   51.29
  -3  -7   0  898.91   50.99
   3  -7   0  904.21   55.29
  -3  -7   0 1012.00   56.39
   3  -7   0  936.01   51.59
   3   7   0  857.71   47.20
  -3   7   0  879.31   50.69
   3   7   0  895.31   49.60
   3   7   0  852.11   50.79
   3   7   0  839.42   51.59
   3   7   0  845.92   48.80
   4  -7   0   24.50    5.30
  -4  -7   0   26.40    6.20
  -4  -7   0   32.00    7.50
   4  -7   0   20.30    6.70
  -4   7   0   31.10    3.40
   4   7   0   31.10    5.70
   4   7   0   33.10    6.70
   4   7   0   29.30    3.60
   4   7   0   35.70    5.00
   4   7   0   28.50    3.20
  -4   7   0   30.70    5.60
   5  -7   0   67.59    6.10
  -5  -7   0   72.69   12.10
   5  -7   0   68.29    5.90
   5  -7   0   65.99    8.10
  -5  -7   0   71.69    6.70
   5  -7   0   65.29    4.90
   5  -7   0   62.09   11.10
  -5  -7   0   63.49    5.30
  -5  -7   0   54.49    6.40
  -5  -7   0   62.79    5.90
  -5  -7   0   59.09    8.10
   5  -7   0   63.89    8.00
  -5  -7   0   65.39    5.60
  -5  -7   0   57.99    7.80
  -5  -7   0   63.99    5.00
   5   7   0   71.19    7.70
   5   7   0   72.19    8.10
  -5   7   0   62.39    5.70
   5   7   0   67.49    5.60
  -5   7   0   74.69    6.00
   5   7   0   64.59   10.60
   5   7   0   56.69    5.90
  -5   7   0   66.89    6.10
  -5   7   0   79.29    8.70
   5   7   0   68.89    6.40
  -6  -7   0  149.99   14.90
   6  -7   0  181.38   13.30
   6  -7   0  191.78   11.90
   6  -7   0  169.38   16.90
  -6  -7   0  187.08   11.70
  -6  -7   0  175.08   11.30
   6  -7   0  181.28   11.00
  -6  -7   0  160.68   12.80
   6  -7   0  178.88   20.10
  -6  -7   0  186.18   11.40
  -6  -7   0  205.38   22.10
  -6  -7   0  175.58   15.40
   6  -7   0  157.58   13.40
   6  -7   0  185.18   12.10
  -6  -7   0  181.68   12.40
  -6  -7   0  186.78   13.20
   6  -7   0  183.78   12.00
   6   7   0  182.98   13.10
  -6   7   0  172.88   11.50
  -6   7   0  166.98   16.00
   6   7   0  185.98   20.90
   6   7   0  160.38   12.00
   6   7   0  186.78   12.80
   6   7   0  189.58   14.90
   6   7   0  193.68   17.00
  -6   7   0  189.98   12.50
  -6   7   0  190.88   12.70
  -6   7   0  174.08   11.80
  -6   7   0  191.68   12.60
   6   7   0  192.28   12.30
   6   7   0  187.38   13.00
  -7  -7   0    1.20    1.60
  -7  -7   0    2.20    4.80
   7  -7   0    2.90    1.90
  -7  -7   0    5.80    3.50
  -7  -7   0    1.10    2.10
   7  -7   0    0.20    1.20
   7  -7   0    0.00    1.80
  -7  -7   0    1.20    1.40
  -7  -7   0    2.20    1.60
  -7  -7   0    2.10    2.30
  -7  -7   0    2.30    2.60
   7  -7   0   -1.40    1.80
   7  -7   0   -0.50    1.90
   7  -7   0    2.70    5.60
   7  -7   0    1.50    2.20
  -7   7   0   -0.50    2.10
  -7   7   0    2.10    3.00
   7   7   0    0.90    1.70
   7   7   0    0.20    1.90
  -7   7   0   -1.10    1.50
  -7   7   0    3.30    2.90
   7   7   0   -1.40    1.80
  -7   7   0   -1.80    1.40
   7   7   0   -1.40    2.00
   7   7   0   -0.30    2.40
  -7   7   0    1.50    1.50
  -8  -7   0   16.00   11.30
   8  -7   0   10.60    2.60
  -8  -7   0   10.90    3.30
  -8  -7   0    4.30    3.30
   8  -7   0    9.90    2.20
   8  -7   0   10.20    2.70
   8  -7   0    6.40    2.60
  -8  -7   0    7.60    2.30
   8  -7   0    8.70    2.60
  -8  -7   0    3.30    2.30
  -8  -7   0   11.70    2.60
   8  -7   0    6.10    3.20
   8   7   0    7.90    3.10
   8   7   0    8.10    2.90
   8   7   0    7.80    2.80
   8   7   0    8.10    3.80
  -8   7   0    8.90    2.80
  -8   7   0    7.10    3.10
  -8   7   0   10.50    2.60
  -8   7   0    9.40    2.90
  -8   7   0    9.80    2.60
  -8   7   0    8.80    2.80
   8   7   0   10.30    3.00
   9  -7   0  142.29    9.00
  -9  -7   0  134.69    9.60
  -9  -7   0  105.69    9.40
   9  -7   0  147.19    9.40
  -9  -7   0  146.79    9.30
   9  -7   0  119.49   10.30
  -9   7   0  134.79   11.30
  -9   7   0  121.59   10.40
  -9   7   0  151.98   11.20
   9   7   0  134.89   11.20
   9   7   0  147.89   10.90
  -9   7   0  145.39   10.60
   9   7   0  136.59   11.10
  -9   7   0  139.69   10.30
  -9   7   0  114.89    9.00
   9   7   0  135.69    9.70
  -9   7   0  138.59    9.40
  10  -7   0    3.60    2.30
  10  -7   0    6.20    4.20
 -10  -7   0    4.90    3.00
 -10  -7   0    5.20    1.80
  10  -7   0    4.70    1.90
  10   7   0    3.20    3.30
  10   7   0    3.20    1.70
  10   7   0    5.70    2.30
 -10   7   0    0.80    1.80
  10   7   0    2.00    1.60
 -10   7   0    2.80    1.90
 -11  -7   0    0.50    1.00
  11  -7   0   -0.10    0.70
  11  -7   0   -0.10    1.70
  11   7   0    0.00    1.20
 -11   7   0    1.00    1.50
 -11   7   0    0.10    1.20
  11   7   0   -0.40    1.00
 -11   7   0   -0.40    1.60
  11   7   0    0.80    1.80
   0  -8   0  103.29    9.90
   0  -8   0   88.59    9.30
   0  -8   0  127.39   12.30
   0  -8   0  111.89    9.60
   0   8   0  111.99    8.00
   0   8   0   94.79    6.00
   0   8   0  117.49   10.10
   0   8   0  105.79    9.40
   0   8   0   98.89    6.80
   1  -8   0   47.70    5.80
  -1  -8   0   37.20    6.40
   1  -8   0   49.20    6.20
   1  -8   0   48.80    7.80
  -1  -8   0   46.80    6.20
  -1  -8   0   46.30    5.90
   1   8   0   53.39    6.10
  -1   8   0   41.60    4.10
   1   8   0   41.70    5.90
   1   8   0   43.00    3.20
   1   8   0   42.90    3.80
   1   8   0   32.20    4.70
  -1   8   0   51.89    5.50
  -1   8   0   39.90    3.00
   1   8   0   39.10    3.30
  -1   8   0   41.20    6.70
   2  -8   0   24.00    6.30
  -2  -8   0   20.50    4.60
  -2  -8   0   20.50    4.70
  -2  -8   0   17.40    5.40
   2  -8   0   22.20    4.10
   2  -8   0   21.50    4.90
  -2   8   0   17.70    2.00
  -2   8   0   17.20    3.80
   2   8   0   18.80    2.10
  -2   8   0   18.30    4.70
   2   8   0   18.40    4.40
   2   8   0   21.40    4.70
   3  -8   0  382.76   24.60
   3  -8   0  362.86   22.00
  -3  -8   0  366.46   27.90
  -3  -8   0  344.07   23.70
   3  -8   0  381.06   28.20
  -3  -8   0  354.16   24.20
  -3   8   0  341.77   20.20
   3   8   0  366.36   24.90
   3   8   0  344.17   19.80
  -3   8   0  358.76   23.40
   3   8   0  335.17   20.50
  -3   8   0  345.77   19.80
   3   8   0  348.37   23.80
   3   8   0  366.66   22.50
  -4  -8   0    5.90    3.50
   4  -8   0    2.90    2.50
  -4  -8   0    3.10    1.20
  -4  -8   0    0.90    2.10
   4  -8   0    2.30    1.90
  -4  -8   0   -0.30    1.40
  -4  -8   0    4.70    2.00
   4  -8   0    2.70    3.60
   4  -8   0    1.80    0.90
  -4  -8   0    4.90    4.10
  -4  -8   0   -0.50    1.60
   4  -8   0   -2.30    2.40
   4   8   0    2.70    1.60
  -4   8   0    2.80    1.50
  -4   8   0    3.10    2.80
   4   8   0   -0.90    1.90
  -4   8   0    3.70    1.40
   4   8   0    3.70    1.50
   5  -8   0    1.50    1.70
   5  -8   0    1.10    1.00
  -5  -8   0    0.50    1.00
  -5  -8   0    8.40    5.70
   5  -8   0   -2.90    1.60
   5  -8   0   -0.80    1.90
   5  -8   0    0.50    1.90
  -5  -8   0   -1.30    1.60
  -5  -8   0    1.50    2.10
   5  -8   0    6.10    4.50
   5  -8   0   -3.70    3.30
  -5  -8   0    0.40    1.30
  -5  -8   0    0.20    1.50
  -5  -8   0   -1.00    1.40
   5  -8   0    0.60    2.30
   5  -8   0    0.30    2.10
   5   8   0    0.50    2.90
  -5   8   0   -0.60    1.30
  -5   8   0    0.20    1.20
  -5   8   0    0.50    1.90
  -5   8   0   -0.90    3.20
   5   8   0    0.40    1.40
   5   8   0   -2.50    2.00
   5   8   0    0.60    1.40
   5   8   0   -1.30    1.40
   6  -8   0   80.39    9.70
   6  -8   0   72.89    8.40
  -6  -8   0   82.49    6.80
  -6  -8   0   72.19    7.40
  -6  -8   0   83.89    8.20
  -6  -8   0   83.49   16.40
   6  -8   0   76.09   10.80
  -6  -8   0   79.99    6.70
   6  -8   0   91.69    7.90
  -6  -8   0   74.79    6.30
  -6  -8   0   81.99   14.70
   6  -8   0   91.09    7.10
  -6  -8   0   81.19    7.30
   6  -8   0   65.39   12.60
   6   8   0   94.49   12.40
  -6   8   0   83.09    6.80
  -6   8   0   77.89    7.10
   6   8   0   85.79   15.80
   6   8   0   86.39    7.90
  -6   8   0   76.69   10.90
   6   8   0   84.09    7.80
  -6   8   0   83.39    7.30
  -6   8   0   87.39    7.40
   6   8   0   81.69    7.00
   6   8   0   82.39    7.80
  -6   8   0   83.99    8.30
   6   8   0   86.79   12.50
  -6   8   0   78.49    7.20
   7  -8   0   22.50    3.70
   7  -8   0   20.90    4.00
   7  -8   0   24.40    3.80
  -7  -8   0   21.90    4.00
   7  -8   0   18.70    4.70
  -7  -8   0   16.90    4.20
   7  -8   0   33.10    9.30
   7  -8   0   20.80    3.80
  -7  -8   0   22.20    3.20
  -7  -8   0   17.00    3.70
  -7  -8   0   24.70    6.30
  -7  -8   0   20.40    4.10
   7  -8   0   23.30    3.00
  -7  -8   0   29.20   10.00
  -7   8   0   26.70    6.60
   7   8   0   24.10    4.20
  -7   8   0   20.50    4.00
   7   8   0   18.60    4.00
  -7   8   0   20.30    3.30
   7   8   0   20.40    4.10
  -7   8   0   26.80    4.00
   7   8   0   26.80    5.30
  -7   8   0   18.10    3.70
   7   8   0   25.60    4.20
  -8  -8   0    0.20    2.20
  -8  -8   0   -2.40    1.50
   8  -8   0    0.90    1.30
   8  -8   0    0.30    1.90
   8  -8   0    0.10    2.50
  -8  -8   0    2.40    1.60
   8  -8   0    2.50    2.00
   8   8   0   -3.70    2.50
  -8   8   0    1.70    1.90
  -8   8   0    0.70    1.70
  -8   8   0    2.40    2.00
   8   8   0    1.00    2.20
  -8   8   0    2.90    2.50
  -8   8   0   -2.50    1.40
   8   8   0   -4.40    1.70
   8   8   0    0.20    1.90
  -8   8   0   -0.70    1.80
   9  -8   0  182.28   10.60
   9  -8   0  155.78   12.40
  -9  -8   0  179.78   11.50
   9  -8   0  163.28   10.60
  -9  -8   0  183.68   10.90
   9  -8   0  189.38   11.20
   9   8   0  166.38   12.60
  -9   8   0  155.68   11.00
   9   8   0  169.98   12.30
   9   8   0  186.98   11.70
  -9   8   0  193.88   13.00
   9   8   0  179.48   12.70
  -9   8   0  179.58   11.10
   9   8   0  144.89   11.50
  -9   8   0  157.88   11.60
  -9   8   0  168.08   13.20
  -9   8   0  164.08   12.00
  10  -8   0   -0.90    1.90
 -10  -8   0    2.00    1.20
  10  -8   0   -1.20    1.40
  10  -8   0    1.00    1.00
 -10  -8   0    0.40    1.10
  10  -8   0   -1.70    1.60
 -10  -8   0   -0.60    1.40
  10   8   0    0.90    1.60
 -10   8   0    0.40    1.10
 -10   8   0    1.00    1.80
  10   8   0    0.50    1.60
 -10   8   0   -0.10    1.30
  10   8   0   -1.00    2.00
  10   8   0    1.90    1.50
  10   8   0    1.60    1.70
 -10   8   0    1.10    1.40
 -11   8   0   59.69    5.00
   0  -9   0   -0.30    1.80
   0   9   0    1.60    1.80
   0   9   0   -1.80    2.20
   0   9   0   -1.90    1.70
   0   9   0    2.00    0.70
   0   9   0    0.00    1.10
  -1  -9   0   20.40    5.00
  -1  -9   0   14.70    4.40
   1  -9   0   29.80    7.10
   1  -9   0   22.60    4.60
  -1   9   0   21.90    4.90
  -1   9   0   17.20    3.90
  -1   9   0   21.70    2.00
   1   9   0   19.60    2.70
   1   9   0   20.00    4.40
   1   9   0   25.60    5.40
  -1   9   0   24.90    3.10
   1   9   0   17.90    2.40
   2  -9   0   31.00    4.00
  -2  -9   0   28.10    5.80
  -2  -9   0   32.10    4.10
  -2  -9   0   27.20    7.00
   2  -9   0   29.50    5.90
   2  -9   0   24.10    4.00
   2  -9   0   40.30    7.50
  -2  -9   0   30.80    4.20
   2  -9   0   23.50    4.50
  -2  -9   0   25.50    3.60
   2  -9   0   22.50    3.30
  -2  -9   0   23.20    5.30
  -2  -9   0   27.00    3.50
   2  -9   0   29.10    5.30
  -2   9   0   35.00    5.40
   2   9   0   22.50    3.30
  -2   9   0   20.20    5.80
  -2   9   0   26.50    3.60
   2   9   0   28.90    5.60
   2   9   0   22.90    2.50
  -2   9   0   25.90    2.60
   2   9   0   25.30    5.80
  -3  -9   0   41.30    7.70
   3  -9   0   36.90    8.60
  -3  -9   0   39.60    7.10
   3  -9   0   35.90    5.40
   3  -9   0   35.00    6.80
  -3  -9   0   37.20    4.40
   3  -9   0   46.70    8.80
  -3  -9   0   40.40    4.70
   3  -9   0   38.90    4.70
   3  -9   0   32.00    4.20
   3  -9   0   30.50    4.20
  -3  -9   0   42.20    7.50
  -3  -9   0   38.40    4.10
  -3   9   0   34.10    3.60
  -3   9   0   35.40    3.50
  -3   9   0   31.50    5.90
   3   9   0   35.90    5.30
   3   9   0   33.90    3.40
   3   9   0   41.30    7.30
   3   9   0   35.20    3.90
  -3   9   0   35.40    4.50
  -4  -9   0   10.40    3.10
  -4  -9   0    7.70    1.70
   4  -9   0    7.50    1.50
   4  -9   0    6.60    2.90
   4  -9   0    6.00    2.50
  -4  -9   0   11.80    2.80
   4  -9   0   12.10    2.90
   4  -9   0    7.50    3.30
  -4  -9   0    7.50    2.50
  -4  -9   0    9.90    2.60
   4  -9   0    8.50    2.60
   4  -9   0    8.60    3.80
  -4  -9   0    8.90    2.60
   4  -9   0    9.90    4.20
  -4  -9   0    6.40    2.20
  -4  -9   0   17.60    6.70
  -4  -9   0    7.70    3.20
  -4  -9   0   13.00    2.50
  -4   9   0   11.90    2.80
   4   9   0   10.10    2.50
   4   9   0    7.80    3.60
  -4   9   0   11.60    3.30
  -4   9   0    9.50    2.20
   4   9   0    7.20    2.50
   4   9   0   10.60    2.30
   4   9   0    5.10    2.80
   4   9   0    8.30    3.40
  -4   9   0   14.40    4.40
  -5  -9   0  162.68    9.90
   5  -9   0  170.58   19.10
   5  -9   0  150.78   12.40
   5  -9   0  129.29   12.20
  -5  -9   0  161.98   10.90
  -5  -9   0  170.48   19.90
   5  -9   0  157.98   10.50
   5  -9   0  170.28   15.10
   5  -9   0  162.58   10.90
   5  -9   0  163.58    9.60
   5  -9   0  159.88   10.80
  -5  -9   0  137.19   14.20
  -5  -9   0  138.49   11.40
  -5  -9   0  158.18   11.10
  -5  -9   0  163.58   12.20
   5  -9   0  155.28   11.20
  -5  -9   0  150.38   10.30
  -5  -9   0  161.68   10.50
   5  -9   0  165.68   11.20
  -5  -9   0  156.48   11.10
  -5   9   0  157.38   10.40
   5   9   0  157.68   11.30
  -5   9   0  167.18   11.20
  -5   9   0  168.28   11.40
   5   9   0  146.89   11.20
   5   9   0  153.48   15.40
   5   9   0  136.29   10.60
   5   9   0  161.48   11.60
   5   9   0  162.38   13.50
   5   9   0  168.48   10.90
  -5   9   0  165.98   11.10
  -5   9   0  163.78   12.30
   6  -9   0  118.59    9.10
  -6  -9   0  116.09    8.50
   6  -9   0  117.99   14.10
  -6  -9   0  115.29    8.00
  -6  -9   0  123.19   10.50
   6  -9   0  106.99   16.30
   6  -9   0  105.09   10.70
   6  -9   0  122.79    7.80
  -6  -9   0  129.79   18.20
  -6  -9   0  116.49    9.40
  -6  -9   0  104.29   12.50
   6  -9   0  124.59   10.60
   6  -9   0  118.59    9.00
  -6  -9   0  123.19    8.90
   6  -9   0  118.59    9.20
  -6  -9   0  123.29    9.30
  -6   9   0  123.19    8.80
   6   9   0  110.89    9.10
  -6   9   0  124.09   10.60
   6   9   0  117.19    9.60
  -6   9   0  131.89    9.50
  -6   9   0  127.79   11.60
  -6   9   0  118.39    9.30
   6   9   0  119.89    9.10
   6   9   0  121.59    9.60
  -6   9   0  114.09    8.50
   6   9   0  104.19   11.00
  -7  -9   0   13.00    3.30
   7  -9   0    7.70    8.40
  -7  -9   0    7.40    2.20
   7  -9   0    3.30    3.30
  -7  -9   0   -0.30    5.40
   7  -9   0    8.20    3.20
   7  -9   0    6.30    2.80
  -7  -9   0    7.60    2.30
   7  -9   0    6.30    1.80
  -7  -9   0    9.80    3.00
  -7  -9   0    8.40    3.30
  -7  -9   0    7.60    2.00
   7  -9   0    4.90    2.50
   7  -9   0    5.40    2.50
  -7  -9   0    4.50    6.80
  -7   9   0    8.00    2.40
  -7   9   0    4.70    2.40
   7   9   0    2.30    3.10
  -7   9   0    5.80    2.40
   7   9   0    9.80    3.10
  -7   9   0    5.60    2.10
   7   9   0    5.50    2.80
   7   9   0    6.90    2.90
  -7   9   0    8.10    3.20
   8  -9   0    3.50    2.20
   8  -9   0    3.40    2.20
   8  -9   0    5.50    2.90
   8  -9   0    5.10    2.20
  -8  -9   0    4.80    2.40
  -8  -9   0    4.60    1.70
  -8  -9   0    4.60    2.60
  -8  -9   0    5.30    1.80
   8  -9   0    4.50    2.30
  -8  -9   0    4.80    1.90
   8  -9   0    7.00    1.70
   8  -9   0    5.70    2.40
  -8  -9   0    2.90    2.60
   8   9   0    2.80    2.30
   8   9   0    4.40    2.40
   8   9   0    6.70    2.50
  -8   9   0    4.40    2.10
   8   9   0    4.30    2.30
  -8   9   0    2.10    2.10
  -8   9   0    4.60    2.00
  -8   9   0   10.70    3.00
   8   9   0    8.60    3.20
  -8   9   0    3.20    2.10
  -8   9   0    3.00    2.50
   9  -9   0   31.20    5.30
  -9  -9   0   21.70    3.50
   9  -9   0   31.60    3.40
   9  -9   0   33.40    3.80
  -9  -9   0   31.10    4.10
  -9  -9   0   29.20    3.10
  -9  -9   0   27.10    3.30
   9  -9   0   26.00    3.20
   9  -9   0   25.30    5.10
   9   9   0   27.50    4.00
  -9   9   0   28.30    3.70
   9   9   0   24.90    3.90
   9   9   0   27.30    4.20
  -9   9   0   30.40    4.20
  -9   9   0   28.60    4.10
  -9   9   0   34.60    3.80
   9   9   0   24.60    3.80
   9   9   0   18.90    4.70
  -9   9   0   34.60    4.70
  10  -9   0   23.50    4.00
  10  -9   0   21.30    2.90
 -10  -9   0   24.00    3.00
 -10  -9   0   23.10    2.20
 -10  -9   0   23.60    2.90
  10   9   0   14.30    3.30
 -10   9   0   25.70    2.80
 -10   9   0   29.10    3.80
  10   9   0   30.80    3.50
 -10   9   0   18.60    2.70
  10   9   0   28.30    2.90
  10   9   0   21.50    3.10
   0 -10   0  603.34   35.20
   0 -10   0  614.04   35.40
   0 -10   0  696.43   40.10
   0 -10   0  609.94   34.70
   0 -10   0  646.14   36.00
   0 -10   0  680.53   36.30
   0 -10   0  637.94   35.30
   0 -10   0  594.14   35.20
   0 -10   0  637.94   35.20
   0 -10   0  683.63   40.70
   0  10   0  670.03   39.60
   0  10   0  663.03   36.40
   0  10   0  601.84   34.00
   0  10   0  638.84   34.90
   0  10   0  640.24   40.90
   1 -10   0   27.20    3.60
  -1 -10   0   15.40    4.80
  -1 -10   0   23.30    3.30
  -1 -10   0   28.20    5.90
  -1 -10   0   28.10    6.20
  -1 -10   0   24.20    3.90
   1 -10   0   34.30    7.00
   1 -10   0   23.90    5.40
  -1 -10   0   21.10    3.40
  -1 -10   0   28.30    3.90
   1 -10   0   24.10    3.60
   1 -10   0   25.80    4.10
   1 -10   0   31.70    8.00
  -1 -10   0   24.20    3.40
   1 -10   0   22.60    4.10
   1 -10   0   18.60    3.90
  -1  10   0   27.50    4.00
  -1  10   0   24.10    2.40
  -1  10   0   31.10    6.80
   1  10   0   15.30    4.90
   1  10   0   21.20    3.20
   2 -10   0   19.10    4.10
  -2 -10   0   25.40    4.20
   2 -10   0   24.30    7.30
  -2 -10   0   20.80    3.50
  -2 -10   0   24.70    4.30
  -2 -10   0   15.80    3.30
  -2 -10   0   17.30    5.40
  -2 -10   0   25.30    3.90
  -2 -10   0   21.90    5.50
   2 -10   0   14.60    5.60
   2 -10   0   21.20    4.70
   2 -10   0   22.50    5.60
  -2 -10   0   23.00    3.40
   2 -10   0   26.30    4.10
   2 -10   0   23.30    3.60
   2 -10   0   22.30    4.60
   2 -10   0   18.40    3.50
   2 -10   0   20.00    3.00
  -2 -10   0   20.20    3.60
  -2 -10   0   22.80    3.40
  -2 -10   0   18.00    6.20
  -2  10   0   20.20    4.30
  -2  10   0   25.30    3.90
   2  10   0   20.40    2.60
  -2  10   0    7.90    5.40
   2  10   0   28.70    5.50
  -2  10   0   22.80    2.90
   2  10   0   32.80    6.80
  -2  10   0   23.40    2.50
   2  10   0   23.40    3.10
   3 -10   0   41.40    5.70
   3 -10   0   49.30    9.00
   3 -10   0   36.20    3.10
   3 -10   0   43.80    6.40
  -3 -10   0   47.40    8.40
   3 -10   0   38.90    9.20
  -3 -10   0   43.60    4.70
  -3 -10   0   37.80    4.20
  -3 -10   0   40.30    4.40
  -3 -10   0   46.20    5.50
  -3 -10   0   28.60    8.40
  -3 -10   0   41.40    4.70
  -3 -10   0   40.70    4.60
   3 -10   0   39.10    4.70
  -3 -10   0   40.60    4.70
  -3 -10   0   38.60    4.10
  -3 -10   0   33.90    7.00
   3 -10   0   44.10    4.60
   3 -10   0   42.00    4.80
   3 -10   0   39.10    5.60
  -3 -10   0   41.20    5.00
   3 -10   0   42.90    5.10
   3 -10   0   47.60    5.00
  -3  10   0   44.80    4.10
   3  10   0   41.00    7.80
  -3  10   0   37.20    3.90
  -3  10   0   46.60    5.30
  -3  10   0   36.20    6.20
   3  10   0   42.60    4.00
   3  10   0   48.10    6.30
  -4 -10   0    9.10    4.40
  -4 -10   0    9.30    2.60
   4 -10   0   10.90    2.90
   4 -10   0   18.00    5.90
   4 -10   0   12.80    4.00
  -4 -10   0   14.20    3.00
   4 -10   0   10.80    5.40
   4 -10   0    6.60    2.90
   4 -10   0   10.80    3.00
   4 -10   0   10.10    3.40
  -4 -10   0   10.30    2.80
  -4 -10   0   13.40    3.10
  -4 -10   0    8.60    1.80
   4 -10   0    9.30    1.60
  -4 -10   0   11.80    2.60
   4 -10   0   12.60    2.80
  -4 -10   0   13.30    2.60
   4 -10   0   10.40    2.70
  -4 -10   0    7.80    3.20
  -4 -10   0    5.60    6.20
  -4 -10   0    8.60    2.70
   4  10   0    9.90    2.60
  -4  10   0   12.70    2.70
   4  10   0    9.90    3.90
  -4  10   0   11.10    4.30
   4  10   0   15.00    5.40
  -4  10   0   11.60    3.60
   4  10   0   10.30    2.50
  -4  10   0   11.40    2.50
   4  10   0   12.50    3.90
   4  10   0   15.10    3.30
   5 -10   0  142.49   12.80
  -5 -10   0  153.68   10.40
  -5 -10   0  159.08   11.40
  -5 -10   0  145.09   14.70
   5 -10   0  164.08   11.50
   5 -10   0  198.38   20.90
   5 -10   0  175.08   16.50
   5 -10   0  139.89   10.30
  -5 -10   0  157.98   10.80
   5 -10   0  152.18   11.50
   5 -10   0  154.88   12.90
  -5 -10   0  149.49   19.80
  -5 -10   0  159.28   11.20
  -5 -10   0  159.38    9.90
  -5 -10   0  165.98   11.50
   5 -10   0  166.08   11.30
  -5 -10   0  174.88   12.70
   5  10   0  144.19   11.20
   5  10   0  169.18   14.10
  -5  10   0  166.68   12.50
  -5  10   0  169.38   11.30
   5  10   0  162.18   11.80
   5  10   0  174.38   20.80
  -5  10   0  164.58   11.80
  -5  10   0  167.48   11.40
   5  10   0  170.08   11.10
   6 -10   0    4.10    8.50
   6 -10   0   17.30    4.30
  -6 -10   0   22.80    9.00
   6 -10   0   14.00    3.50
  -6 -10   0   16.80    3.70
  -6 -10   0   15.80    3.20
  -6 -10   0   15.80    2.60
   6 -10   0   15.10    3.30
  -6 -10   0    0.60    5.50
   6 -10   0   14.40    3.50
  -6 -10   0   12.90    3.30
   6 -10   0   11.50    7.20
   6 -10   0   15.90    2.30
  -6 -10   0   19.40    4.60
  -6 -10   0   14.40    3.20
   6 -10   0   16.30    4.60
   6  10   0   13.10    3.50
  -6  10   0   15.00    3.10
  -6  10   0   16.40    3.60
   6  10   0   17.00    3.60
   6  10   0   17.50    3.70
  -6  10   0   14.70    2.80
   6  10   0   17.20    3.60
   6  10   0   17.70    3.90
  -6  10   0   14.70    3.30
  -6  10   0   12.00    3.40
   7 -10   0  215.58   18.80
  -7 -10   0  253.77   17.70
  -7 -10   0  235.68   15.20
   7 -10   0  251.47   16.20
  -7 -10   0  248.18   15.70
   7 -10   0  263.17   14.60
   7 -10   0  254.77   17.90
  -7 -10   0  254.97   18.90
  -7 -10   0  259.57   15.10
   7 -10   0  276.07   19.20
   7  10   0  250.77   18.90
  -7  10   0  262.37   17.50
  -7  10   0  248.98   15.60
   7  10   0  257.17   16.70
  -7  10   0  254.67   16.60
   7  10   0  277.27   16.50
   7  10   0  241.88   16.60
  -7  10   0  261.47   15.70
  -7  10   0  250.47   16.50
  -7  10   0  251.87   16.60
   7  10   0  263.87   17.20
   8 -10   0    7.00    2.40
   8 -10   0    6.40    3.20
  -8 -10   0    8.80    2.10
   8 -10   0    7.10    1.50
  -8 -10   0    5.50    2.00
   8 -10   0    7.30    3.20
  -8 -10   0   10.20    3.00
   8 -10   0    7.30    2.30
   8 -10   0    8.20    2.40
   8 -10   0    8.30    2.40
  -8 -10   0   10.80    2.00
  -8 -10   0    6.60    2.90
  -8 -10   0   10.60    2.90
  -8  10   0   10.10    3.20
  -8  10   0    9.00    2.70
   8  10   0    9.60    2.80
   8  10   0    8.10    2.90
  -8  10   0   11.00    3.40
  -8  10   0    8.40    2.20
   8  10   0    7.50    2.40
  -8  10   0    6.50    2.40
  -8  10   0    7.90    2.50
   8  10   0    5.30    2.40
   8  10   0    6.80    2.50
   9 -10   0   24.40    4.70
   9 -10   0   35.20    3.60
   9 -10   0   28.50    2.50
   9 -10   0   29.90    4.40
   9 -10   0   24.60    3.90
  -9 -10   0   31.50    3.90
  -9 -10   0   30.70    3.70
  -9 -10   0   33.20    2.90
   9  10   0   20.50    4.80
  -9  10   0   26.10    3.50
   9  10   0   23.20    3.50
   9  10   0   30.90    3.80
  -9  10   0   35.50    4.30
  -9  10   0   35.40    4.40
  -9  10   0   38.60    5.10
   9  10   0   33.70    5.00
  -9  10   0   23.10    3.30
   9  10   0   30.50    4.00
 -10 -10   0    6.00    1.30
  10 -10   0   11.10    3.00
 -10 -10   0   10.80    2.10
  10 -10   0    6.90    1.50
  10  10   0    6.60    2.30
 -10  10   0    4.20    1.20
   0 -11   0    2.80    2.20
   0 -11   0    0.50    2.20
   0 -11   0    1.80    3.10
   0 -11   0   -0.30    2.40
   0 -11   0   -2.20    1.40
   0 -11   0    2.50    2.30
   0 -11   0   -0.60    1.60
   0 -11   0    1.40    1.70
   0 -11   0    2.30    1.80
   0 -11   0   -0.50    1.50
   0 -11   0    1.30    2.50
   0 -11   0    0.40    1.70
   0 -11   0    1.90    1.80
   0  11   0    4.30    3.10
   0  11   0    0.40    2.30
   0  11   0   -0.20    0.90
   0  11   0    0.00    1.60
   1 -11   0  127.59   12.40
   1 -11   0  133.99    9.30
  -1 -11   0  112.49   11.10
  -1 -11   0  131.89    9.30
  -1 -11   0  117.59    9.60
  -1 -11   0  116.29    8.60
  -1 -11   0  131.39   13.20
   1 -11   0  130.79   13.20
   1 -11   0  114.79   10.40
   1 -11   0  133.79    9.20
   1 -11   0  121.79    8.30
   1 -11   0  108.19   10.10
  -1 -11   0  130.79    9.30
  -1 -11   0  127.29    9.20
  -1 -11   0  119.59    9.20
   1 -11   0  125.89    9.30
   1 -11   0  124.69   11.00
  -1 -11   0  121.59    9.70
   1 -11   0  127.49    9.90
  -1 -11   0  141.09   10.20
   1 -11   0  125.99    9.80
   1 -11   0  123.19    9.10
  -1 -11   0  133.59   11.00
   1 -11   0  129.69    8.50
  -1 -11   0  136.29   13.10
  -1 -11   0  130.49    9.00
   1 -11   0  123.39    9.10
   1  11   0  123.29    8.00
  -1  11   0  112.89   12.00
  -1  11   0  125.69    8.00
  -1  11   0  135.79    9.10
   1  11   0  114.89    8.50
  -1  11   0  134.69   10.90
  -1  11   0  118.19    9.00
   1  11   0  127.89   12.60
   2 -11   0    5.50    2.30
  -2 -11   0    3.70    2.10
  -2 -11   0    3.80    2.30
   2 -11   0    3.20    2.90
   2 -11   0    2.90    4.50
   2 -11   0   -2.70    1.70
   2 -11   0    2.10    1.80
  -2 -11   0   13.10    6.20
  -2 -11   0    2.00    3.00
  -2 -11   0    4.30    2.40
  -2 -11   0    4.30    2.20
  -2 -11   0    4.00    2.10
   2 -11   0    6.60    2.20
  -2 -11   0    5.90    3.20
   2 -11   0    0.70    2.00
  -2 -11   0    0.10    3.10
  -2 -11   0    2.60    1.80
   2 -11   0    5.80    2.50
  -2 -11   0    3.60    2.30
  -2 -11   0    5.40    2.30
   2 -11   0    8.50    4.30
   2 -11   0   -0.70    2.60
   2 -11   0    4.10    3.40
   2 -11   0    2.20    2.10
   2 -11   0    3.50    2.30
  -2 -11   0    3.80    2.00
  -2 -11   0    5.40    2.10
  -2  11   0    4.10    2.20
   2  11   0    7.20    2.40
  -2  11   0    2.30    1.40
  -2  11   0    0.70    3.70
   2  11   0   12.40    4.70
  -2  11   0    6.50    1.80
  -2  11   0   -2.30    2.80
  -3 -11   0  128.59   13.10
   3 -11   0  116.09    8.90
   3 -11   0  135.69   17.80
  -3 -11   0  109.49    8.20
  -3 -11   0  109.69    8.60
  -3 -11   0  109.19    6.80
  -3 -11   0  118.09   12.40
   3 -11   0  108.09    9.10
  -3 -11   0  115.19    8.80
  -3 -11   0  113.19    8.20
  -3 -11   0  120.49    9.70
  -3 -11   0  113.09    8.90
   3 -11   0  104.29   10.20
   3 -11   0  112.19    8.90
  -3 -11   0  115.29    8.90
   3 -11   0   98.29   10.10
   3 -11   0  116.49    8.60
   3 -11   0  128.89   13.70
  -3 -11   0   91.19   14.60
  -3 -11   0  112.79    8.40
   3 -11   0  112.79   11.60
  -3 -11   0  119.39    8.90
   3 -11   0  112.69    8.60
   3 -11   0   96.29    9.50
   3  11   0  106.99   10.10
  -3  11   0  128.59   11.80
  -3  11   0  120.39    9.30
   3  11   0  113.69   10.80
   3  11   0   86.79   11.70
   3  11   0  115.29    7.90
  -3  11   0  110.69    8.00
  -3  11   0  115.99    8.20
   4 -11   0   30.90    2.80
  -4 -11   0   42.40    5.00
  -4 -11   0   36.20    4.70
   4 -11   0   38.70    4.80
  -4 -11   0   40.40    5.80
  -4 -11   0   34.50   11.00
  -4 -11   0   43.80    9.00
  -4 -11   0   41.20    4.70
   4 -11   0   34.70    5.80
   4 -11   0   36.60    5.80
  -4 -11   0   40.60    4.70
   4 -11   0   29.90    5.90
  -4 -11   0   29.40    4.40
   4 -11   0   24.90    5.60
  -4 -11   0   36.40    4.90
   4 -11   0   34.30    5.10
   4 -11   0   32.30    5.80
   4 -11   0   31.30    9.20
   4 -11   0   39.60    5.30
   4 -11   0   59.19   10.20
   4 -11   0   33.90    5.10
  -4  11   0   37.70    4.40
   4  11   0   37.30    4.20
   4  11   0   39.10    4.40
  -4  11   0   38.50    4.30
  -4  11   0   30.80    7.10
   4  11   0   42.50    4.60
  -4  11   0   38.20    5.90
   4  11   0   37.00    8.00
   4  11   0   34.90    6.90
   4  11   0   40.10    4.80
  -5 -11   0  247.58   16.70
  -5 -11   0  225.28   17.30
   5 -11   0  259.07   23.40
   5 -11   0  233.68   19.40
   5 -11   0  267.47   17.40
  -5 -11   0  270.37   17.40
  -5 -11   0  273.57   17.40
   5 -11   0  267.87   16.80
   5 -11   0  275.77   19.20
  -5 -11   0  264.97   29.00
  -5 -11   0  268.57   17.20
  -5 -11   0  249.38   17.40
   5 -11   0  244.68   19.30
  -5 -11   0  262.67   22.40
   5 -11   0  322.87   28.80
   5 -11   0  286.07   17.10
  -5 -11   0  283.47   17.30
   5 -11   0  222.48   21.60
  -5 -11   0  286.47   18.70
   5  11   0  273.67   16.70
  -5  11   0  279.27   17.10
  -5  11   0  263.87   18.10
   5  11   0  300.07   18.80
  -5  11   0  277.37   18.20
   5  11   0  274.97   20.10
  -5  11   0  288.07   17.30
   5  11   0  286.97   17.80
  -6 -11   0  736.03   39.70
   6 -11   0  741.63   40.10
   6 -11   0  759.02   40.20
  -6 -11   0  722.13   40.10
   6 -11   0  716.73   40.60
  -6 -11   0  758.92   40.60
  -6 -11   0  695.33   40.10
   6 -11   0  667.33   42.50
  -6 -11   0  779.92   42.40
  -6 -11   0  690.43   40.40
  -6 -11   0  739.53   38.70
  -6 -11   0  759.12   40.70
   6 -11   0  704.83   42.30
   6  11   0  751.02   41.50
  -6  11   0  829.12   41.90
  -6  11   0  727.63   40.20
  -6  11   0  723.13   40.70
   6  11   0  706.63   43.90
   6  11   0  668.43   41.20
  -6  11   0  762.62   41.00
   6  11   0  726.93   40.30
   6  11   0  680.13   40.20
  -6  11   0  687.13   41.60
  -6  11   0  634.54   40.10
   7 -11   0  119.59    8.80
   7 -11   0  107.79   10.30
  -7 -11   0  115.19    8.40
  -7 -11   0  118.19   10.10
  -7 -11   0  119.29    9.10
   7 -11   0  105.89    9.40
   7 -11   0  126.09    8.80
  -7 -11   0  117.49    7.50
   7 -11   0  114.29   10.70
   7 -11   0  127.49    9.20
  -7 -11   0  123.89    8.40
  -7 -11   0  113.49    9.20
  -7 -11   0  125.49    9.20
   7 -11   0  116.49    9.90
   7 -11   0  109.29    6.90
  -7 -11   0  107.49    8.30
  -7  11   0  116.49    9.90
  -7  11   0  125.29    8.50
  -7  11   0  123.89    9.40
  -7  11   0  134.89    9.60
   7  11   0  110.39    9.20
  -7  11   0  117.99    9.20
   7  11   0  112.79    8.90
  -7  11   0  121.59    8.50
   7  11   0  107.19    9.00
   7  11   0  115.69    9.50
   7  11   0  122.69    9.10
   8 -11   0   64.89    6.70
   8 -11   0   71.59    5.70
   8 -11   0   59.89    7.00
   8 -11   0   63.09    6.30
  -8 -11   0   70.99    5.30
  -8 -11   0   59.09    5.10
  -8 -11   0   69.09    5.10
   8 -11   0   68.99    7.40
  -8 -11   0   60.69    6.50
  -8 -11   0   69.49    6.00
   8 -11   0   60.09    6.70
  -8 -11   0   78.19    6.30
  -8  11   0   73.69    5.80
   8  11   0   67.99    6.10
   8  11   0   69.49    6.10
  -8  11   0   62.79    6.00
  -8  11   0   73.49    6.40
   8  11   0   65.09    6.00
   8  11   0   69.39    6.20
  -8  11   0   82.49    9.90
   8  11   0   67.49    6.30
  -8  11   0   71.69    6.20
   9 -11   0    6.30    2.50
   9 -11   0    8.00    1.90
  -9 -11   0    5.70    1.90
   9 -11   0    7.40    2.60
  -9 -11   0    3.40    1.70
  -9 -11   0    2.00    1.60
  -9  11   0    2.50    1.50
   9  11   0    2.00    1.50
  -9  11   0    4.70    1.60
  -9  11   0    7.40    1.80
   9  11   0    5.60    1.80
  -9  11   0    5.00    1.90
   9  11   0    6.70    1.90
   0 -12   0  132.39    9.70
   0 -12   0  123.59    9.30
   0 -12   0  128.29   10.60
   0 -12   0  113.39    9.70
   0 -12   0  129.39    8.90
   0 -12   0  127.89    9.30
   0 -12   0  128.19   13.70
   0 -12   0  138.39   13.70
   0 -12   0  125.59    9.50
   0 -12   0  110.89    9.90
   0 -12   0  123.69    9.40
   0 -12   0  107.79    9.40
   0 -12   0  125.09    9.80
   0 -12   0  135.29   11.10
   0  12   0  126.09    8.70
   0  12   0  137.59   13.80
   0  12   0  125.49    8.20
  -1 -12   0  152.58   10.40
  -1 -12   0  132.79   11.10
   1 -12   0  145.29   11.20
  -1 -12   0  159.48   11.40
   1 -12   0  139.09   11.10
   1 -12   0  146.49   10.50
   1 -12   0  118.39   10.70
   1 -12   0  155.18   10.60
  -1 -12   0  147.79   10.50
   1 -12   0  146.29   12.00
  -1 -12   0  149.39   11.60
  -1 -12   0  144.59   11.00
  -1 -12   0  147.99   10.10
  -1 -12   0  181.08   18.00
   1 -12   0  146.19   10.80
  -1 -12   0  148.49   10.70
   1 -12   0  142.59    9.80
  -1 -12   0  127.79   10.30
   1 -12   0  166.88   12.60
   1 -12   0  149.88   10.50
   1 -12   0  165.08   15.00
  -1 -12   0  149.39   11.40
   1  12   0  147.19   14.80
  -1  12   0  149.88    9.40
  -1  12   0  164.78   14.20
   1  12   0  147.99   10.10
  -1  12   0  145.99    9.80
  -1  12   0  140.19   10.00
   1  12   0  152.08    9.50
  -1  12   0  163.08   25.70
   2 -12   0   86.39   10.60
  -2 -12   0   60.19    6.60
   2 -12   0   63.09    7.70
   2 -12   0   66.99    9.30
   2 -12   0   91.19   13.20
  -2 -12   0   62.59    9.60
   2 -12   0   81.99    6.90
   2 -12   0   59.99    7.00
   2 -12   0   67.49    7.00
  -2 -12   0   72.79   10.30
   2 -12   0   70.39    5.90
  -2 -12   0   63.89    6.20
   2 -12   0   79.39    9.80
   2 -12   0   77.89    6.60
   2 -12   0   69.39    7.80
  -2 -12   0   69.89    6.30
  -2 -12   0   67.79    5.90
  -2 -12   0   74.09    6.80
  -2 -12   0   77.09    6.90
   2 -12   0   74.99    6.90
  -2 -12   0   74.69    6.80
   2  12   0   67.29    6.00
   2  12   0   63.59   11.10
  -2  12   0   87.99   12.30
  -2  12   0   75.59    7.00
  -2  12   0   74.19    5.70
  -2  12   0   71.29    9.60
  -2  12   0   79.99    6.90
   2  12   0   70.39    5.60
   2  12   0   73.49    9.60
   3 -12   0   34.50    4.70
  -3 -12   0   37.30    4.80
  -3 -12   0   35.00    5.20
  -3 -12   0   37.00    8.30
   3 -12   0   32.20    9.00
  -3 -12   0   27.70    4.00
   3 -12   0   27.00    5.30
  -3 -12   0   37.00    4.90
  -3 -12   0   37.00    4.60
  -3 -12   0   30.30    4.40
  -3 -12   0   33.70    5.00
   3 -12   0   34.70    5.70
  -3 -12   0   27.40    4.30
   3 -12   0   33.00    4.80
  -3 -12   0   34.40    7.60
  -3 -12   0   29.50    4.00
   3 -12   0   33.50    5.00
   3 -12   0   29.70    4.90
   3 -12   0   34.60    4.90
   3 -12   0   38.80    7.60
  -3  12   0   38.00    4.00
   3  12   0   31.50    3.70
   3  12   0   38.40    6.90
   3  12   0   31.30    4.10
  -3  12   0   34.30    4.10
  -3  12   0   33.70    5.30
  -4 -12   0  672.23   37.60
  -4 -12   0  686.73   38.70
  -4 -12   0  692.23   37.50
   4 -12   0  655.23   37.00
  -4 -12   0  668.83   37.40
  -4 -12   0  651.63   36.70
   4 -12   0  574.34   40.80
   4 -12   0  650.63   37.90
   4 -12   0  699.23   40.10
   4 -12   0  671.63   44.20
  -4 -12   0  657.03   44.20
  -4 -12   0  678.93   38.90
  -4 -12   0  662.33   38.40
   4 -12   0  766.82   51.29
   4 -12   0  697.73   37.40
   4 -12   0  577.64   39.20
  -4  12   0  682.03   37.00
  -4  12   0  632.74   38.10
   4  12   0  629.84   40.40
   4  12   0  652.53   37.50
  -4  12   0  684.23   37.30
   4  12   0  648.94   38.50
   4  12   0  662.53   36.70
  -5 -12   0   87.29   11.90
  -5 -12   0   95.19    7.50
   5 -12   0   67.89    8.00
  -5 -12   0   91.59    7.60
   5 -12   0   85.69    7.90
   5 -12   0   78.19    7.00
  -5 -12   0   83.49    5.50
  -5 -12   0   96.19    8.20
   5 -12   0   86.19    9.00
  -5 -12   0   77.99    6.60
  -5 -12   0   84.19    7.10
  -5 -12   0   97.19    9.10
  -5 -12   0   81.79    7.40
   5 -12   0   82.59    9.20
  -5 -12   0   94.39    7.90
  -5 -12   0   88.09    7.70
   5 -12   0   86.59    8.00
   5 -12   0   91.59    7.80
   5 -12   0   94.69    7.50
  -5  12   0   86.79    6.90
   5  12   0   91.69    7.90
  -5  12   0  100.39    8.40
   5  12   0   80.99    9.50
   5  12   0   88.39    7.50
  -5  12   0   86.29    8.30
  -5  12   0  106.99    9.20
  -5  12   0   91.29    7.60
   5  12   0   89.49    7.60
   5  12   0   97.19    8.00
   6 -12   0   12.10    3.20
   6 -12   0   11.90    3.60
   6 -12   0   12.60    3.30
  -6 -12   0   13.10    3.00
   6 -12   0   11.30    3.50
  -6 -12   0    9.90    3.00
  -6 -12   0   14.60    3.20
   6 -12   0   11.70    4.00
   6 -12   0   13.80    3.80
   6 -12   0   11.80    3.10
  -6 -12   0   13.00    1.80
  -6 -12   0   13.50    3.40
  -6 -12   0   14.00    3.40
  -6 -12   0   13.60    3.10
  -6 -12   0    8.40    3.40
   6 -12   0   14.20    4.00
   6  12   0   10.60    2.90
   6  12   0   12.20    3.90
   6  12   0   14.30    2.90
   6  12   0   11.60    2.90
   6  12   0   12.40    3.10
  -6  12   0   13.90    3.10
  -6  12   0   11.20    2.60
  -6  12   0   13.20    3.40
  -6  12   0   13.80    2.60
  -6  12   0   12.70    3.30
  -6  12   0   15.10    2.70
   7 -12   0   70.19    6.90
  -7 -12   0   76.19    6.00
  -7 -12   0   61.09    6.70
   7 -12   0   87.19    6.50
  -7 -12   0   70.59    6.50
  -7 -12   0   68.99    6.60
   7 -12   0   80.59    7.50
   7 -12   0   76.19    7.80
   7 -12   0   82.79    6.50
   7 -12   0   72.09    6.50
  -7 -12   0   79.89    6.80
  -7 -12   0   75.59    6.20
  -7 -12   0   60.19    4.80
  -7 -12   0   61.59    7.00
   7 -12   0   70.49    8.00
  -7 -12   0   82.59    6.70
  -7  12   0   82.69    8.10
  -7  12   0   73.79    5.80
   7  12   0   93.09    7.40
   7  12   0   77.19    6.90
  -7  12   0   78.49    6.10
   7  12   0   79.19    6.70
  -7  12   0   65.69    7.40
  -7  12   0   82.19    6.80
   7  12   0   70.69    6.40
   8 -12   0   66.79    5.40
   8 -12   0   71.99    5.30
   8 -12   0   66.19    5.60
   8 -12   0   63.29    6.40
  -8 -12   0   64.39    5.60
  -8 -12   0   75.49    6.30
  -8 -12   0   69.89    5.60
   8  12   0   75.09    5.90
  -8  12   0   68.19    5.20
   8  12   0   55.79    5.60
  -8  12   0   64.59    6.00
  -8  12   0   65.09    5.60
   8  12   0   58.79    5.40
  -8  12   0   52.59    5.20
   8  12   0   67.09    5.70
  -9 -12   0    1.30    1.20
   9 -12   0    3.70    2.20
   9 -12   0    4.50    1.60
  -9 -12   0    1.40    1.70
   9 -12   0    0.20    2.20
   9  12   0    2.40    1.60
  -9  12   0    1.70    1.10
   9  12   0    2.70    1.40
  -9  12   0    3.20    1.10
   9  12   0    4.90    1.50
   9  12   0    1.80    1.00
  -9  12   0    1.90    1.80
  -9  12   0    2.20    1.20
   0 -13   0    0.40    1.90
   0 -13   0    2.90    4.50
   0 -13   0   -2.10    1.80
   0 -13   0   -0.90    2.30
   0 -13   0    2.20    2.00
   0 -13   0    0.10    2.00
   0 -13   0   -2.20    2.10
   0 -13   0    2.00    2.00
   0 -13   0   -1.70    2.10
   0 -13   0    1.10    2.20
   0 -13   0    0.90    2.00
   0 -13   0    3.00    2.50
   0 -13   0   -1.50    3.70
   0  13   0    2.60    1.60
   0  13   0   -0.70    1.10
   1 -13   0    3.20    2.70
   1 -13   0   -0.20    2.10
  -1 -13   0    9.30    4.50
  -1 -13   0    2.20    2.20
   1 -13   0   -2.70    2.00
  -1 -13   0    0.30    2.10
   1 -13   0   -2.20    1.80
  -1 -13   0    0.00    1.60
  -1 -13   0   -1.00    2.00
   1 -13   0   -2.50    3.50
  -1 -13   0   -1.80    2.40
  -1 -13   0   -2.20    2.00
  -1 -13   0   -3.80    2.90
   1 -13   0   -1.60    4.60
   1 -13   0    0.20    2.10
  -1 -13   0   -0.80    2.00
  -1 -13   0   -3.90    1.70
   1 -13   0    1.50    2.20
  -1 -13   0   -0.90    1.80
  -1 -13   0    1.80    2.20
   1 -13   0   -1.90    1.60
  -1 -13   0    0.40    2.10
   1 -13   0    2.50    2.20
   1 -13   0    2.60    2.50
   1 -13   0    0.30    4.00
   1 -13   0    1.00    2.00
  -1  13   0    0.10    1.20
  -1  13   0    0.90    1.40
   1  13   0    2.30    1.30
   1  13   0   -2.50    1.20
  -2 -13   0   19.80    6.00
   2 -13   0   19.60    5.90
   2 -13   0   13.20    2.70
   2 -13   0   15.40    7.30
  -2 -13   0   10.60    5.40
  -2 -13   0    9.00    2.60
  -2 -13   0   18.10    5.90
  -2 -13   0    9.30    3.90
  -2 -13   0   19.00    4.20
  -2  13   0   17.50    2.80
   2  13   0   17.50    4.80
  -2  13   0   20.30    3.30
   2  13   0   18.10    2.70
   2  13   0   20.90    5.30
  -3 -13   0    1.70    1.80
  -3 -13   0    2.70    2.40
  -3 -13   0    3.50    2.50
  -3 -13   0   -0.80    3.50
   3 -13   0    2.40    2.30
   3 -13   0    3.40    2.50
   3 -13   0    2.80    2.60
   3 -13   0   -1.20    5.40
   3 -13   0    2.30    2.70
  -3 -13   0   -4.10    4.90
  -3 -13   0    3.60    2.20
  -3 -13   0    5.10    2.60
   3 -13   0    0.70    2.20
   3 -13   0    3.70    3.00
   3 -13   0    5.40    2.90
  -3 -13   0    3.80    2.90
   3 -13   0    4.80    2.80
  -3 -13   0    4.60    2.50
  -3 -13   0    2.50    2.70
  -3 -13   0    2.10    2.20
   3  13   0    3.80    1.90
  -3  13   0    4.00    1.80
  -3  13   0    2.10    1.80
   3  13   0   -1.30    1.90
   3  13   0    3.20    1.80
   4 -13   0  142.89   10.50
   4 -13   0  171.68   25.20
  -4 -13   0  136.99    9.80
  -4 -13   0  148.69   10.60
  -4 -13   0  132.19    9.80
  -4 -13   0  136.79   10.30
  -4 -13   0  132.39   11.30
  -4 -13   0  141.29   10.30
   4 -13   0  126.19   11.40
   4 -13   0  139.19   12.10
  -4 -13   0  126.89    9.20
   4 -13   0  142.09   10.30
  -4 -13   0  141.29   20.80
  -4 -13   0  128.29    9.40
   4 -13   0  138.59   10.80
   4 -13   0  134.79   14.10
  -4 -13   0  125.99    9.70
   4 -13   0  121.89    9.60
   4 -13   0  132.59   10.00
  -4  13   0  134.99   10.60
   4  13   0  136.09    9.50
  -4  13   0  149.29    9.90
   4  13   0  104.59    9.60
   4  13   0  130.49   12.20
   4  13   0  136.89   10.20
  -4  13   0  140.79   10.00
  -5 -13   0  150.08   10.20
   5 -13   0  149.69   10.80
   5 -13   0  139.39   11.90
  -5 -13   0  123.79    9.60
   5 -13   0  153.38    9.90
   5 -13   0  131.49   11.20
   5 -13   0  142.19   10.40
  -5 -13   0  140.09   10.40
   5 -13   0  130.49   11.80
   5 -13   0  135.29    9.30
  -5 -13   0  144.29   11.60
   5 -13   0  122.19   10.40
  -5 -13   0  133.39    9.80
  -5 -13   0  141.59    9.90
  -5 -13   0  127.99    9.50
   5 -13   0  135.19   11.00
   5 -13   0  147.59   10.20
  -5 -13   0  145.39   10.60
  -5  13   0  145.49   10.30
   5  13   0  145.89   12.90
   5  13   0  119.79    9.60
   5  13   0  140.79   10.60
   5  13   0  127.39    9.60
  -5  13   0  140.79   11.00
  -5  13   0  140.49    9.40
  -5  13   0  141.69   10.20
   5  13   0  143.89    9.90
   6 -13   0    7.10    3.40
   6 -13   0    9.10    2.90
  -6 -13   0    8.10    2.70
  -6 -13   0   11.20    2.60
  -6 -13   0    5.20    2.30
   6 -13   0    9.70    3.30
  -6 -13   0    7.20    2.60
   6 -13   0   11.00    2.80
  -6 -13   0    8.80    2.70
   6 -13   0    6.60    3.20
  -6 -13   0    6.80    3.10
  -6 -13   0   10.80    3.10
   6 -13   0    4.60    2.60
   6 -13   0    6.60    2.60
  -6 -13   0    9.00    2.40
   6  13   0    9.60    2.70
  -6  13   0   10.40    2.70
  -6  13   0   12.00    3.80
   6  13   0    6.50    2.30
  -6  13   0    8.60    2.10
  -6  13   0    4.70    1.90
   6  13   0    5.80    2.20
  -6  13   0    7.40    2.10
   6  13   0    8.20    6.20
  -6  13   0    7.10    3.10
   6  13   0    7.70    2.50
   7 -13   0    5.90    2.70
   7 -13   0    8.30    2.30
  -7 -13   0    8.30    2.90
  -7 -13   0   10.10    2.40
  -7 -13   0    8.10    2.00
  -7 -13   0    7.90    3.50
   7 -13   0    7.10    3.00
   7 -13   0    8.40    3.20
   7 -13   0    8.70    2.80
  -7 -13   0    4.60    1.80
   7 -13   0    9.20    2.70
  -7 -13   0    7.40    2.40
  -7 -13   0    7.00    1.90
   7 -13   0   19.40    4.60
   7  13   0   11.40    2.60
   7  13   0    8.50    2.30
  -7  13   0    6.40    2.70
  -7  13   0    8.30    2.30
  -7  13   0    9.90    2.70
   7  13   0    7.00    2.10
   7  13   0   12.10    4.20
  -7  13   0   14.00    2.40
  -8 -13   0    1.90    1.60
   8 -13   0    1.30    1.40
   8 -13   0    1.60    2.10
  -8 -13   0   -0.40    1.30
  -8 -13   0    1.40    1.90
   8 -13   0    0.70    1.20
  -8 -13   0   -0.20    1.40
  -8 -13   0    1.90    1.50
   8 -13   0    0.50    1.20
   8 -13   0   -1.00    2.00
   8  13   0    1.40    1.50
   8  13   0   -0.20    1.00
  -8  13   0    0.60    1.20
  -8  13   0    1.50    1.20
   8  13   0   -0.10    1.10
  -8  13   0   -0.10    1.30
   8  13   0    0.20    1.50
   0 -14   0  678.73   45.40
   0 -14   0  781.12   63.09
   0 -14   0  701.23   44.50
   0 -14   0  831.62   44.00
   0 -14   0  842.72   44.80
   0 -14   0  808.92   45.40
   0 -14   0  764.12   45.00
   0 -14   0  828.42   45.70
   0 -14   0  856.71   44.60
   0 -14   0  852.61   44.90
   0 -14   0  875.51   45.20
   0  14   0  826.62   43.70
   0  14   0  813.92   44.20
   1 -14   0   -2.90    6.90
  -1 -14   0    3.40    2.30
   1 -14   0    1.40    2.70
  -1 -14   0    0.10    2.40
  -1 -14   0    1.00    5.20
   1 -14   0    1.20    2.20
   1 -14   0    0.50    2.20
  -1 -14   0   -0.10    2.40
   1 -14   0    1.20    2.10
  -1 -14   0    2.00    2.60
   1 -14   0    3.30    2.50
  -1 -14   0    0.80    2.00
   1 -14   0    1.50    2.00
   1 -14   0    3.60    2.40
  -1 -14   0    3.90    5.00
  -1 -14   0   -1.20    1.90
  -1 -14   0    2.50    2.50
  -1 -14   0    0.90    2.00
  -1 -14   0    1.10    1.80
   1 -14   0   -1.10    4.80
   1 -14   0    2.00    2.30
   1 -14   0    3.80    2.70
  -1 -14   0    0.90    2.60
   1 -14   0    0.80    2.50
   1  14   0    0.90    1.30
  -1  14   0    0.20    1.30
   2 -14   0   41.50    5.60
   2 -14   0   41.70    9.80
  -2 -14   0   51.39    9.20
   2 -14   0   40.90    5.90
  -2 -14   0   39.90    6.00
   2 -14   0   50.99    6.00
  -2 -14   0   47.30    5.40
   2 -14   0   42.20    6.20
  -2 -14   0   39.20    9.00
  -2 -14   0   43.00    5.70
  -2 -14   0   39.00    5.50
   2 -14   0   54.19    6.10
  -2 -14   0   37.10    4.90
   2 -14   0   39.60    4.70
  -2 -14   0   50.49    5.40
  -2 -14   0   46.90    5.60
  -2 -14   0   43.00    5.70
   2 -14   0   44.20    5.40
   2 -14   0   40.60    5.80
  -2 -14   0   49.30    5.90
   2 -14   0   36.80    5.60
   2  14   0   46.70    5.00
   2  14   0   45.90    4.90
   2  14   0   42.40    7.50
  -2  14   0   44.40    4.60
  -2  14   0   48.30    4.80
   3 -14   0    3.00    2.40
   3 -14   0    3.80    3.80
  -3 -14   0   -2.00    3.40
  -3 -14   0    5.30    1.80
  -3 -14   0    1.20    2.50
  -3 -14   0    4.00    3.10
  -3 -14   0    3.70    2.80
   3 -14   0    3.90    3.20
  -3 -14   0    2.20    4.00
  -3 -14   0    0.50    4.30
  -3  14   0    3.90    2.70
  -3  14   0    7.30    2.10
   3  14   0    1.40    1.90
   3  14   0    4.70    3.20
   3  14   0    3.50    1.90
   3  14   0    2.20    1.70
  -3  14   0    5.00    1.80
  -4 -14   0   -1.20    2.10
   4 -14   0    0.90    2.40
  -4 -14   0    0.00    2.30
  -4 -14   0   -0.30    1.90
   4 -14   0    0.80    2.20
  -4 -14   0    1.00    1.60
   4 -14   0    0.10    2.20
  -4 -14   0   -1.30    2.30
  -4 -14   0    1.30    2.00
  -4 -14   0    1.00    1.50
   4 -14   0    0.00    2.60
   4 -14   0    0.10    2.10
  -4 -14   0   -2.80    1.90
   4 -14   0    1.70    2.40
   4 -14   0    0.50    2.80
  -4 -14   0    1.40    2.10
   4 -14   0   -0.50    2.10
   4 -14   0    0.20    2.30
   4  14   0   -0.90    1.50
  -4  14   0   -0.20    1.40
  -4  14   0   -0.30    2.70
   4  14   0    2.60    3.50
   4  14   0    1.10    1.50
  -4  14   0   -1.90    1.50
   4  14   0    0.70    1.60
  -4  14   0    0.50    1.50
   5 -14   0    0.40    2.20
  -5 -14   0   -0.70    2.00
   5 -14   0    1.60    2.30
   5 -14   0    2.70    2.40
   5 -14   0    1.80    2.40
   5 -14   0    1.70    2.40
   5 -14   0    2.60    2.40
   5 -14   0   -1.50    1.70
  -5 -14   0    1.90    2.00
  -5 -14   0   -0.90    2.10
  -5 -14   0    0.00    1.70
  -5 -14   0    0.70    2.30
  -5 -14   0   -1.00    1.50
  -5 -14   0   -1.30    1.90
  -5 -14   0    1.70    2.20
   5 -14   0   -0.20    2.00
  -5 -14   0    0.20    1.80
  -5  14   0   -7.10    5.90
   5  14   0    1.50    1.80
   5  14   0   -0.30    1.50
  -5  14   0   -0.20    1.40
   5  14   0    0.40    1.50
   5  14   0    3.00    3.80
  -5  14   0    4.20    2.00
  -5  14   0    1.30    1.40
   6 -14   0   17.40    3.10
  -6 -14   0   14.70    3.70
  -6 -14   0   15.80    2.90
   6 -14   0   17.20    3.80
  -6 -14   0   24.70    3.70
  -6 -14   0   19.00    3.50
  -6 -14   0   22.30    3.10
   6 -14   0   19.50    3.90
  -6 -14   0   13.00    3.00
   6 -14   0   22.00    4.60
   6 -14   0   24.70    4.00
   6 -14   0   19.80    3.20
  -6 -14   0   19.10    3.30
   6 -14   0   14.60    3.00
  -6  14   0   18.20    3.00
  -6  14   0   14.30    2.90
   6  14   0   24.80    3.30
  -6  14   0   21.90    2.90
   6  14   0   15.40    2.80
   6  14   0   27.40    5.70
   6  14   0   18.50    3.20
   7 -14   0   18.60    3.00
  -7 -14   0    8.50    2.50
  -7 -14   0   12.80    2.10
   7 -14   0   14.20    3.50
  -7 -14   0   19.00    2.50
   7 -14   0   12.50    2.30
   7 -14   0   15.40    3.20
   7 -14   0   14.90    2.50
   7 -14   0   16.50    4.10
   7 -14   0   16.70    2.50
  -7 -14   0   15.10    2.70
  -7 -14   0   16.10    2.90
   7  14   0   14.30    3.40
   7  14   0   12.60    2.40
   7  14   0   12.10    2.20
   7  14   0   16.40    2.80
  -7  14   0   16.00    2.50
   7  14   0   14.30    2.60
  -7  14   0   21.70    3.10
  -7  14   0   16.70    2.50
   8 -14   0    0.80    1.00
  -8 -14   0    0.20    1.10
  -8 -14   0    0.20    1.10
   8 -14   0    0.20    1.00
  -8 -14   0    1.00    1.10
   8 -14   0    2.30    2.70
  -8  14   0    1.30    1.00
  -8  14   0    1.90    1.00
   8  14   0    0.70    1.00
  -8  14   0    0.50    0.90
   8  14   0    1.20    1.00
   8  14   0    0.20    1.00
   0 -15   0    0.60    2.10
   0 -15   0    1.40    2.30
   0 -15   0   -0.50    2.40
   0 -15   0    1.30    1.90
   0 -15   0   -1.40    1.50
   0 -15   0   -0.60    2.40
   0 -15   0    0.50    2.20
   0 -15   0    1.00    2.60
   0 -15   0    0.00    2.40
   0 -15   0   -0.40    2.00
   0  15   0   -1.60    1.10
   0  15   0    1.10    1.40
  -1 -15   0   39.10    4.90
   1 -15   0   39.20    5.50
   1 -15   0   38.30    4.60
  -1 -15   0   35.30    5.10
  -1 -15   0   44.00    5.80
   1 -15   0   38.90    5.20
   1 -15   0   34.50    5.30
   1 -15   0   42.20    5.30
  -1 -15   0   32.10    4.50
   1 -15   0   40.70    5.40
   1 -15   0   41.20    5.70
  -1 -15   0   34.10    5.10
   1 -15   0   25.90    6.10
  -1 -15   0   38.60    5.10
  -1 -15   0   40.80    5.90
  -1 -15   0   39.60    5.20
  -1 -15   0   33.70    4.40
   1 -15   0   32.10    4.90
  -1 -15   0   27.00    4.20
   1  15   0   41.00    4.00
  -1  15   0   40.80    4.10
   1  15   0   37.10    4.40
   1  15   0   35.60    6.40
  -1  15   0   42.30    4.50
   2 -15   0  125.39   10.40
  -2 -15   0  154.38   10.90
   2 -15   0  141.89   11.70
  -2 -15   0  128.49   10.70
  -2 -15   0  129.09   10.40
   2 -15   0  159.28   10.60
   2 -15   0  145.69   11.10
  -2 -15   0  148.89   10.20
  -2 -15   0  154.18   10.80
   2 -15   0  141.49   10.40
   2 -15   0  157.28   10.90
   2 -15   0  153.88   11.10
  -2 -15   0  152.08   10.70
  -2 -15   0  149.09   10.30
  -2 -15   0  139.99   11.10
   2 -15   0  137.49   11.10
   2 -15   0  121.39    9.10
   2  15   0  141.69    9.60
  -2  15   0  126.59   11.50
  -2  15   0  148.09    9.80
   2  15   0  150.28   13.00
   2  15   0  130.79   10.90
  -3 -15   0   46.30    5.90
   3 -15   0   41.10    5.70
  -3 -15   0   49.40    5.30
  -3 -15   0   43.30    4.90
  -3 -15   0   44.90    5.70
  -3 -15   0   44.40    5.40
   3 -15   0   43.40    5.90
   3 -15   0   39.50    5.70
   3 -15   0   49.20    5.90
  -3 -15   0   38.60    4.80
   3 -15   0   46.30    6.10
  -3 -15   0   48.00    5.70
   3 -15   0   45.80    5.40
   3 -15   0   40.50    5.40
  -3 -15   0   36.90    5.30
   3 -15   0   51.39    5.70
   3  15   0   46.90    4.60
  -3  15   0   40.60    4.60
   3  15   0   31.00    7.10
   3  15   0   48.30    4.90
  -3  15   0   43.80    4.80
   3  15   0   49.70    4.80
  -3  15   0   44.30    4.60
   4 -15   0   14.90    3.00
  -4 -15   0    7.70    2.70
   4 -15   0   15.70    3.60
   4 -15   0   14.60    3.70
   4 -15   0   11.60    3.20
   4 -15   0   12.80    3.10
  -4 -15   0   12.50    3.30
   4 -15   0   15.20    4.00
   4 -15   0   17.00    3.30
  -4 -15   0   13.20    3.30
   4 -15   0   10.70    3.50
  -4 -15   0   15.60    3.80
  -4 -15   0   10.60    2.80
  -4 -15   0   14.70    3.30
  -4 -15   0   14.90    3.00
  -4 -15   0   11.20    3.10
   4  15   0   15.20    2.70
   4  15   0    8.90    5.70
   4  15   0   13.90    2.90
   4  15   0   13.80    3.40
  -4  15   0   13.90    2.60
  -4  15   0   15.40    2.90
  -5 -15   0    8.80    2.10
   5 -15   0    7.80    3.00
  -5 -15   0   10.40    2.80
  -5 -15   0    9.20    3.00
   5 -15   0   15.80    3.40
   5 -15   0   12.30    3.30
   5 -15   0    8.60    2.80
  -5 -15   0    8.20    3.60
  -5 -15   0   10.10    2.60
   5 -15   0    7.90    3.00
  -5 -15   0   11.10    2.80
  -5 -15   0   13.80    3.00
   5 -15   0   12.50    2.80
   5  15   0   10.60    2.50
  -5  15   0    9.40    2.20
   5  15   0   14.20    2.70
  -5  15   0    8.80    2.30
   5  15   0    8.00    2.10
  -5  15   0   11.50    2.00
   5  15   0   11.40    2.30
  -5  15   0   12.80    3.10
   6 -15   0   -0.60    1.60
   6 -15   0    0.90    1.80
   6 -15   0    0.00    1.90
   6 -15   0    0.70    1.70
  -6 -15   0    1.00    1.90
  -6 -15   0    0.00    1.70
  -6 -15   0    1.90    1.90
  -6 -15   0    1.10    1.70
   6 -15   0    1.30    1.70
   6 -15   0    0.90    1.80
  -6 -15   0   -0.80    1.70
  -6 -15   0    2.00    1.80
   6  15   0    0.50    1.50
   6  15   0    0.00    1.90
  -6  15   0    1.20    1.20
   6  15   0    2.90    2.20
   6  15   0   -0.50    1.40
  -6  15   0    1.70    1.80
  -6  15   0    0.30    1.20
  -7 -15   0   17.50    3.00
  -7 -15   0   13.30    2.70
   7 -15   0   18.40    3.40
   7 -15   0   22.70    2.60
   7 -15   0   24.80    3.20
   7 -15   0   21.70    2.50
  -7  15   0   21.60    2.30
   7  15   0   22.70    2.90
   7  15   0   18.60    2.80
   0 -16   0   97.09    7.80
   0 -16   0   81.29    7.50
   0 -16   0   81.79    7.10
   0 -16   0   89.49    7.50
   0 -16   0   88.39    8.10
   0 -16   0   70.09    7.00
   0 -16   0   89.69    7.70
   0 -16   0   84.39    6.90
   0  16   0   93.69    7.00
   0  16   0   63.79    9.20
  -1 -16   0  358.96   20.50
   1 -16   0  289.37   20.70
   1 -16   0  339.37   20.20
   1 -16   0  345.47   20.90
  -1 -16   0  328.37   20.90
   1 -16   0  312.67   20.40
   1 -16   0  313.97   19.20
   1 -16   0  352.46   20.50
  -1 -16   0  338.87   19.80
  -1 -16   0  328.87   20.50
   1 -16   0  352.36   20.40
  -1 -16   0  344.87   20.40
   1 -16   0  344.97   20.90
  -1 -16   0  343.07   20.50
  -1 -16   0  358.16   20.00
   1  16   0  345.97   20.20
  -1  16   0  351.76   20.10
   2 -16   0   57.89    6.20
  -2 -16   0   66.09    5.90
   2 -16   0   45.90    5.30
  -2 -16   0   63.69    6.20
  -2 -16   0   61.29    6.60
   2 -16   0   57.29    5.90
  -2 -16   0   66.69    6.10
  -2 -16   0   51.19    5.50
   2 -16   0   66.59    6.30
   2 -16   0   58.19    6.60
   2 -16   0   61.69    6.30
  -2 -16   0   62.29    6.40
   2 -16   0   49.70    4.70
   2 -16   0   68.09    6.60
   2 -16   0   68.29    6.70
  -2 -16   0   57.09    5.50
  -2  16   0   69.99    5.70
   2  16   0   60.99    5.30
   2  16   0   61.69    6.00
  -2  16   0   66.39    5.50
   2  16   0   61.39    5.50
  -3 -16   0    0.30    1.90
  -3 -16   0   -0.40    1.60
   3 -16   0   -1.50    1.60
   3 -16   0   -0.30    1.80
  -3 -16   0   -1.30    2.80
  -3 -16   0    1.50    2.30
  -3 -16   0   -0.40    2.00
  -3 -16   0   -0.90    2.20
   3 -16   0    0.80    2.20
   3 -16   0    0.50    2.00
  -3 -16   0   -0.30    1.70
   3 -16   0   -0.10    2.00
   3 -16   0    1.00    2.60
  -3 -16   0    1.60    2.30
   3 -16   0    1.20    1.80
   3 -16   0    0.10    2.00
   3  16   0    0.40    1.30
  -3  16   0    0.80    1.50
  -3  16   0   -1.80    1.50
   3  16   0   -0.30    1.30
  -3  16   0   -0.50    1.30
   3  16   0   -1.80    1.50
   4 -16   0  263.07   14.90
  -4 -16   0  268.47   16.30
   4 -16   0  260.07   17.60
  -4 -16   0  251.07   16.70
   4 -16   0  265.57   16.50
  -4 -16   0  234.78   15.60
  -4 -16   0  210.28   15.80
  -4 -16   0  243.58   17.90
   4 -16   0  297.57   18.10
   4 -16   0  227.48   14.30
  -4 -16   0  221.28   15.80
   4 -16   0  233.68   15.60
   4 -16   0  278.27   17.40
   4  16   0  243.28   14.80
   4  16   0  255.07   15.40
  -4  16   0  262.27   17.60
   4  16   0  255.97   14.90
  -4  16   0  249.18   14.60
  -5 -16   0   18.50    3.00
  -5 -16   0   14.90    2.70
  -5 -16   0   15.40    2.80
  -5 -16   0   15.40    2.60
   5 -16   0   16.70    3.30
   5 -16   0   17.50    3.30
  -5 -16   0   10.80    2.60
  -5 -16   0   16.30    2.60
   5 -16   0   14.40    2.90
   5 -16   0   17.40    2.70
   5 -16   0   17.20    2.80
  -5 -16   0   13.80    2.50
   5 -16   0   16.60    3.20
  -5  16   0   13.60    2.30
   5  16   0   11.40    2.40
   5  16   0   14.80    3.30
   5  16   0   21.30    2.80
   6 -16   0    4.90    1.50
   6 -16   0    3.20    2.10
   6 -16   0    2.20    1.60
   6 -16   0    4.00    2.00
  -6 -16   0    3.20    1.70
   6 -16   0    4.30    2.10
   6 -16   0    3.10    1.60
  -6 -16   0    5.40    1.60
  -6 -16   0    0.70    1.70
  -6 -16   0    7.50    1.90
  -6 -16   0    3.50    2.50
  -6  16   0    6.10    1.30
   6  16   0    5.00    1.70
   6  16   0    5.80    1.40
  -6  16   0    3.50    1.40
   0 -17   0    0.50    2.30
   0 -17   0    1.30    2.40
   0 -17   0    2.10    2.50
   0 -17   0    1.80    1.90
   0 -17   0    2.00    2.30
   0 -17   0   -0.50    1.40
   0 -17   0    0.50    1.50
   0 -17   0    1.40    1.90
   0  17   0    0.30    1.10
   0  17   0   -0.10    2.00
   1 -17   0   39.80    4.10
   1 -17   0   52.69    7.30
   1 -17   0   40.70    4.90
  -1 -17   0   52.59    5.80
  -1 -17   0   45.50    4.90
  -1 -17   0   44.00    5.40
   1 -17   0   40.40    6.30
  -1 -17   0   44.00    5.30
   1 -17   0   38.60    4.40
   1 -17   0   43.60    4.70
  -1 -17   0   46.10    5.20
   1 -17   0   49.30    5.40
  -1 -17   0   42.60    4.70
   1  17   0   45.30    4.20
   1  17   0   49.99    5.30
  -1  17   0   44.20    5.10
  -1  17   0   42.10    4.20
  -2 -17   0   33.70    4.10
   2 -17   0   48.60    5.20
   2 -17   0   45.50    5.10
  -2 -17   0   42.30    5.10
  -2 -17   0   44.50    4.50
   2 -17   0   49.70    5.10
  -2 -17   0   43.00    6.00
   2 -17   0   48.90    5.10
   2 -17   0   37.40    6.20
   2 -17   0   56.99    8.20
  -2  17   0   56.69    5.60
   2  17   0   34.70    4.70
   2  17   0   40.60    4.10
  -2  17   0   50.59    4.40
   2  17   0   55.99    4.90
   3 -17   0   -0.40    1.90
  -3 -17   0    0.50    2.00
   3 -17   0   -1.50    2.10
   3 -17   0    1.50    1.80
   3 -17   0    0.70    2.00
  -3 -17   0    0.00    1.80
  -3 -17   0    1.60    2.00
   3 -17   0    3.70    1.80
   3 -17   0    0.90    2.20
  -3 -17   0    2.20    1.50
  -3 -17   0    1.90    2.00
   3 -17   0   -0.20    1.90
  -3 -17   0   -1.60    1.40
   3 -17   0    0.60    1.80
  -3 -17   0    0.50    1.90
  -3  17   0   -1.10    1.10
   3  17   0   -0.90    1.00
  -3  17   0   -0.20    1.10
   4 -17   0   44.80    4.10
   4 -17   0   39.90    4.10
   4 -17   0   44.00    4.60
  -4 -17   0   40.00    4.10
  -4 -17   0   40.90    4.30
  -4 -17   0   43.80    4.30
  -4 -17   0   44.80    4.20
   4 -17   0   32.20    3.60
  -4 -17   0   37.90    4.20
   4 -17   0   43.80    4.50
  -4  17   0   29.60    3.80
  -4  17   0   35.80    4.40
   4  17   0   47.00    3.70
  -5 -17   0   32.80    3.80
   5 -17   0   28.10    4.20
  -5 -17   0   34.90    4.30
  -5 -17   0   26.30    2.70
  -5 -17   0   20.10    2.60
   5 -17   0   22.90    2.70
   5  17   0   27.40    2.90
   0 -18   0    3.00    2.00
   0 -18   0    1.00    2.20
   0 -18   0    1.10    1.60
   0 -18   0    2.70    2.00
   0 -18   0    1.70    1.70
   0 -18   0    1.60    1.70
   1 -18   0    5.90    2.30
  -1 -18   0    6.20    2.00
   1 -18   0    7.60    2.10
  -1 -18   0    6.50    2.20
  -1 -18   0    9.10    2.20
   1 -18   0    8.60    2.30
  -1 -18   0    7.50    2.50
   1 -18   0    4.30    1.50
  -1 -18   0    9.60    2.50
   1 -18   0    8.00    2.40
   1 -18   0    6.00    2.00
   1 -18   0    8.10    2.50
  -1 -18   0    4.50    1.70
  -2 -18   0   39.50    3.80
  -2 -18   0   44.40    4.00
   2 -18   0   30.80    4.10
  -2 -18   0   35.30    3.20
   2 -18   0   44.40    4.40
   2 -18   0   42.70    4.10
   2 -18   0   44.60    4.30
  -2 -18   0   41.10    4.20
   2 -18   0   43.60    4.10
  -2 -18   0   41.60    4.40
  -2 -18   0   40.80    4.20
   3 -18   0    3.20    2.10
   3 -18   0    2.20    1.50
  -3 -18   0    3.40    1.60
  -3 -18   0    4.00    1.70
   3 -18   0    2.90    1.50
  -3 -18   0    2.80    2.00
   3 -18   0    4.00    1.70
  -3 -18   0    3.60    2.60
  -3 -18   0    4.50    1.90
  -4 -18   0    0.60    1.10
   4 -18   0    3.40    1.20
   4 -18   0    2.90    1.20
   4 -18   0    4.60    1.30
  -4 -18   0    2.60    1.10
   4 -18   0    3.30    1.30
  -4 -18   0    2.90    1.20
   4 -18   0    2.00    1.20
  -4 -18   0    4.40    1.40
  -4 -18   0    1.40    1.10
   0 -19   0    0.30    1.30
   0 -19   0    0.00    1.20
   0 -19   0    0.10    1.20
   0 -19   0    0.20    1.20
   0 -19   0    0.10    1.20
   1 -19   0    8.60    1.60
   1 -19   0    4.20    1.30
  -1 -19   0    6.30    1.50
   1 -19   0    7.50    1.60
  -1 -19   0    7.20    1.50
   1 -19   0    9.30    1.60
   1 -19   0    6.60    1.30
  -1 -19   0    6.70    1.50
  -1 -19   0    8.50    1.50
  12   0  -1    2.70    1.00
 -12   0   1    2.70    1.10
  11   0  -1   37.90    5.60
 -11   0   1   42.70    7.20
  11   0  -1   36.00    3.60
 -11   0   1   25.30    3.40
 -11   0   1   20.80    4.30
  11   0  -1   24.80    2.80
 -10   0   1  256.27   19.10
 -10   0   1  279.57   18.40
  10   0  -1  247.48   17.70
  10   0  -1  310.87   19.90
 -10   0   1  290.47   17.40
 -10   0   1  338.57   22.30
  10   0  -1  319.37   17.50
  -9   0   1    1.10    2.50
  -9   0   1    2.40    1.70
   9   0  -1    1.60    1.90
  -9   0   1   -0.30    1.70
   9   0  -1    0.90    3.20
  -9   0   1    1.60    2.20
  -9   0   1    1.80    2.70
  -9   0   1    7.90    5.30
   9   0  -1    8.50    8.40
   9   0  -1    1.00    2.10
  -9   0   1    0.00    2.70
  -8   0   1   56.89    6.70
   8   0  -1   54.19    4.70
  -8   0   1   53.49    6.10
   8   0  -1   50.09    7.00
  -8   0   1   42.80    4.80
   8   0  -1   46.80    4.70
   8   0  -1   51.99    5.90
   8   0  -1   57.19    7.40
  -8   0   1   65.69   12.10
  -8   0   1   46.00    4.90
  -8   0   1   46.40    5.30
  -8   0   1   39.40    5.20
  -8   0   1   53.59    4.90
   8   0  -1   58.79   12.60
   7   0  -1    3.50    1.70
  -7   0   1    2.30    1.90
   7   0  -1   -3.70    3.30
   7   0  -1    1.00    1.70
   7   0  -1    3.10    2.50
  -7   0   1    2.60    1.50
   7   0  -1    0.40    1.20
  -7   0   1    3.70    3.40
   7   0  -1   10.50    5.60
   7   0  -1   -5.00    3.20
   7   0  -1    2.20    1.60
  -7   0   1    0.40    1.50
   7   0  -1    4.70    3.10
  -7   0   1    0.40    1.40
   7   0  -1    2.10    2.10
  -7   0   1    1.90    2.00
  -7   0   1    1.40    1.30
   6   0  -1   89.29    6.80
  -6   0   1   85.79    8.40
  -6   0   1   87.99    6.60
  -6   0   1   89.29    9.10
   6   0  -1   70.79   13.70
  -6   0   1   79.39    6.40
   6   0  -1   84.99    6.30
   5   0  -1  219.28   18.70
   5   0  -1  207.28   15.00
   5   0  -1  199.98   11.90
  -5   0   1  193.08   12.00
  -5   0   1  191.88   14.70
  -5   0   1  192.98   12.50
  -4   0   1 2020.90  111.09
   4   0  -1 2074.29  113.49
   4   0  -1 2321.97  117.89
  -4   0   1 2024.80  112.49
  -4   0   1 2338.37  113.89
   4   0  -1 2025.10  110.99
  -4   0   1 2176.18  115.69
  -3   0   1   48.40    4.80
   3   0  -1   51.99    5.20
  -3   0   1   39.90    3.30
  -3   0   1   43.70    5.40
  -3   0   1   40.90    4.80
   2   0  -1  208.98   12.60
   2   0  -1  210.08   14.10
  -2   0   1  206.28   12.80
   2   0  -1  196.98   12.10
  -2   0   1  213.08   12.80
   2   0  -1  217.78   12.00
   2   0  -1  223.18   13.00
  -2   0   1  203.08   13.60
  -2   0   1  201.38   12.60
  -2   0   1  195.78   11.20
  -1   0   1  902.31   48.40
   1   0  -1  945.51   48.40
   1   0  -1  918.01   48.20
   1   0  -1  892.11   47.70
   1   0  -1  947.61   49.30
  -1   0   1  948.01   48.50
  -1   0   1  920.81   49.10
  -1   0   1  849.32   48.10
   1   0  -1  988.30   48.60
   0   0   1   -0.10    0.20
   0   0   1    0.30    0.10
   0   0  -1    0.20    0.20
   0   0  -1   -0.20    0.30
   0   0  -1    0.60    0.20
   0   0  -1    0.50    0.10
   1   0   1  898.61   48.60
  -1   0  -1  899.11   48.40
   1   0   1  925.91   48.40
   1   0   1  953.30   49.30
  -1   0  -1  964.40   48.60
  -1   0  -1  924.41   48.70
  -1   0  -1  937.11   49.30
  -2   0  -1  204.38   12.70
  -2   0  -1  211.88   12.10
   2   0   1  207.58   13.70
   2   0   1  215.88   13.30
  -2   0  -1  196.58   12.40
   3   0   1   50.59    5.70
  -3   0  -1   46.60    4.20
   3   0   1   47.00    5.30
  -3   0  -1   45.20    4.90
   4   0   1 2072.49  111.69
  -4   0  -1 2069.29  111.59
   4   0   1 2026.00  108.09
   4   0   1 2121.29  112.99
  -4   0  -1 2109.89  109.49
  -4   0  -1 2079.19  108.19
   5   0   1  202.68   15.90
   5   0   1  201.68   17.00
  -5   0  -1  196.48   13.40
   5   0   1  185.88   11.90
   5   0   1  208.98   12.80
  -5   0  -1  206.58   12.30
   6   0   1   64.49    7.90
   6   0   1  104.79   10.90
  -6   0  -1   86.69   12.10
  -6   0  -1   89.99    6.60
  -6   0  -1   89.19    7.90
   6   0   1   81.29   11.10
   6   0   1   83.19    6.90
  -6   0  -1   80.39    6.40
   6   0   1   91.99    6.50
  -7   0  -1    1.60    1.30
   7   0   1    1.60    1.70
   7   0   1   -3.20    5.50
   7   0   1    1.40    1.60
   7   0   1    2.30    1.30
  -7   0  -1   -3.90    2.90
   7   0   1    4.80    2.10
   7   0   1   -1.90    2.60
  -7   0  -1   -1.20    1.60
  -7   0  -1    2.50    1.90
  -7   0  -1    0.10    1.10
   7   0   1   -1.90    2.80
   7   0   1   -2.50    4.00
  -7   0  -1    2.70    1.90
  -7   0  -1    1.80    1.60
  -7   0  -1    2.00    1.70
  -7   0  -1    1.20    1.40
   7   0   1    5.30    2.70
  -8   0  -1   55.39    6.60
  -8   0  -1   44.10    5.40
   8   0   1   51.99    9.60
   8   0   1   50.39    7.20
  -8   0  -1   52.39    4.70
   8   0   1   49.30    5.90
  -8   0  -1   41.70    5.20
   8   0   1   59.09    5.70
   8   0   1   49.99    6.70
  -8   0  -1   60.59   12.30
  -8   0  -1   47.00    4.80
   8   0   1   49.30    4.70
  -8   0  -1   53.59    5.90
  -8   0  -1   37.40    4.50
  -9   0  -1    0.40    2.80
   9   0   1   -0.50    3.50
   9   0   1    1.50    2.20
  -9   0  -1   -0.60    1.70
   9   0   1    5.00    2.30
  -9   0  -1   -2.70    5.90
  -9   0  -1    2.60    1.90
  -9   0  -1    0.70    2.40
   9   0   1    0.80    1.50
  -9   0  -1    0.90    1.60
   9   0   1    2.10    3.30
 -10   0  -1  276.17   19.40
  10   0   1  303.17   19.70
 -10   0  -1  284.57   20.70
  10   0   1  310.37   17.50
 -10   0  -1  283.37   18.20
  10   0   1  291.27   18.30
 -10   0  -1  286.67   17.40
 -11   0  -1   34.60    8.20
  11   0   1   36.10    5.50
  11   0   1   37.50    3.70
 -11   0  -1   36.30    3.70
  12   0   1    1.70    0.90
 -12   0  -1    1.60    0.90
 -12  -1   1    2.00    0.90
  12  -1  -1    0.50    0.80
  12   1  -1    0.40    0.80
 -12   1   1    0.30    0.70
 -11  -1   1   69.59    5.50
  11  -1  -1   72.49    7.00
  11  -1  -1   74.49    5.40
  11  -1  -1   57.89    5.70
  11   1  -1   70.39    5.40
  11   1  -1   74.89    7.90
 -11   1   1   68.69    6.80
 -11   1   1   70.39    5.30
 -11   1   1   56.29    5.50
  10  -1  -1  102.99    7.50
 -10  -1   1   90.89    8.00
  10  -1  -1  104.19    9.90
 -10  -1   1   90.99    9.20
 -10  -1   1   95.49    7.50
 -10  -1   1  101.39   10.70
  10   1  -1  106.19   10.10
 -10   1   1   99.19    7.50
 -10   1   1   94.59    9.20
 -10   1   1   93.19    6.30
  10   1  -1  105.39    8.40
  10   1  -1   99.59    7.50
 -10   1   1   85.19    8.00
 -10   1   1  114.09   11.10
   9  -1  -1  350.06   34.50
   9  -1  -1  409.56   26.10
  -9  -1   1  401.96   24.70
   9  -1  -1  413.96   23.40
  -9  -1   1  449.76   29.00
  -9  -1   1  380.46   22.00
   9  -1  -1  378.66   24.20
  -9  -1   1  390.56   25.70
  -9  -1   1  434.46   37.80
  -9  -1   1  401.56   23.50
   9   1  -1  413.36   26.20
  -9   1   1  418.36   25.90
  -9   1   1  422.26   24.90
   9   1  -1  387.06   23.30
  -9   1   1  403.36   22.90
  -9   1   1  404.96   36.60
   9   1  -1  448.46   25.20
   9   1  -1  348.27   34.10
  -9   1   1  391.16   23.40
  -8  -1   1   66.69   12.90
  -8  -1   1   61.99    6.30
  -8  -1   1   71.09    9.00
   8  -1  -1   55.99    5.00
   8  -1  -1   30.30   11.20
   8  -1  -1   63.19    7.60
  -8  -1   1   58.69    5.40
   8  -1  -1   58.39    7.80
   8  -1  -1   55.59    6.20
  -8  -1   1   61.39    5.10
   8  -1  -1   55.99    5.20
  -8  -1   1   56.69    6.90
   8   1  -1   59.29    5.60
   8   1  -1   58.29    7.50
   8   1  -1   53.39    7.40
   8   1  -1   47.60   11.40
  -8   1   1   55.99    6.70
   8   1  -1   51.79    5.20
  -8   1   1   53.59    5.10
   8   1  -1   60.59    5.40
   8   1  -1   62.79    6.60
  -8   1   1   60.79    6.40
  -8   1   1   53.29    6.60
  -8   1   1   56.89    5.60
  -8   1   1   54.79    5.70
  -8   1   1   55.59   11.90
  -7  -1   1   42.50    6.60
   7  -1  -1   61.09    5.20
  -7  -1   1   56.99    6.30
   7  -1  -1   53.59    5.90
  -7  -1   1   55.09    5.20
  -7  -1   1   54.09    5.00
  -7  -1   1   61.79   11.50
  -7  -1   1   58.49    4.90
   7  -1  -1   62.59    5.10
   7  -1  -1   65.09    7.00
   7  -1  -1   57.29   12.20
   7  -1  -1   66.29    7.30
  -7  -1   1   52.99    4.90
   7  -1  -1   47.60    4.80
  -7  -1   1   58.19    5.90
   7  -1  -1   54.79    4.70
   7   1  -1   57.59    4.90
  -7   1   1   59.29    5.50
   7   1  -1   56.49    5.40
   7   1  -1   51.09    9.60
   7   1  -1   54.59    5.20
  -7   1   1   48.30    4.90
  -7   1   1   46.60    5.00
   7   1  -1   55.19    6.60
   7   1  -1   50.39    4.70
   7   1  -1   58.19    5.40
  -7   1   1   59.49    5.90
   7   1  -1   50.29    6.60
  -7   1   1   53.89    5.30
   7   1  -1   51.29   11.80
  -7   1   1   58.19    6.10
  -7   1   1   52.69    4.90
   7   1  -1   61.59    6.20
  -7   1   1   55.29    8.40
   6  -1  -1   51.69    6.90
  -6  -1   1   46.80    4.30
   6  -1  -1   48.50    4.50
   6  -1  -1   40.30    6.20
  -6  -1   1   53.99    6.00
  -6  -1   1   44.60    5.70
   6  -1  -1   40.80    9.50
   6  -1  -1   38.00    5.50
  -6  -1   1   53.19    4.50
  -6  -1   1   49.40    5.00
  -6   1   1   42.40    9.30
   6   1  -1   53.39    7.90
   6   1  -1   47.70    9.30
   6   1  -1   47.50    5.70
   6   1  -1   44.40    4.30
  -6   1   1   50.89    4.70
   6   1  -1   47.90    4.80
  -6   1   1   47.70    4.50
   6   1  -1   53.69    5.30
  -6   1   1   50.39    5.20
  -6   1   1   50.29    5.90
   5  -1  -1  292.27   23.70
   5  -1  -1  329.77   19.90
  -5  -1   1  306.57   17.50
  -5  -1   1  288.47   18.60
   5  -1  -1  283.17   17.00
   5   1  -1  296.57   17.20
  -5   1   1  303.47   19.50
   5   1  -1  318.77   18.00
  -5   1   1  304.87   17.60
   5   1  -1  316.57   24.20
   5   1  -1  284.57   20.70
   4  -1  -1  571.04   36.80
   4  -1  -1  590.64   32.90
  -4  -1   1  563.04   31.10
  -4  -1   1  516.55   32.00
  -4  -1   1  551.44   31.40
  -4   1   1  540.65   32.70
   4   1  -1  575.44   31.10
  -4   1   1  615.24   35.40
   4   1  -1  620.04   34.90
   4   1  -1  606.44   34.10
  -4   1   1  576.94   31.20
  -4   1   1  637.04   33.70
   4   1  -1  579.94   32.80
  -3  -1   1  437.86   26.50
   3  -1  -1  471.45   25.40
  -3  -1   1  425.36   24.60
   3  -1  -1  457.45   28.60
  -3  -1   1  452.95   27.50
  -3  -1   1  477.15   26.30
   3  -1  -1  502.55   25.70
  -3   1   1  407.56   24.30
   3   1  -1  446.66   25.50
  -3   1   1  454.25   27.30
   3   1  -1  466.25   26.80
  -3   1   1  439.16   26.60
  -3   1   1  451.55   26.00
   3   1  -1  452.75   26.30
  -2  -1   1 4194.88  207.18
  -2  -1   1 3985.60  206.28
  -2  -1   1 4084.29  206.08
  -2  -1   1 3653.23  204.68
   2  -1  -1 4002.70  207.48
  -2   1   1 3948.90  206.88
   2   1  -1 4309.47  209.68
  -2   1   1 3814.92  205.78
  -2   1   1 3785.62  205.98
  -1  -1   1  248.38   14.10
   1  -1  -1  253.07   14.00
   1  -1  -1  239.38   15.00
   1  -1  -1  246.68   13.40
  -1  -1   1  271.97   14.70
  -1  -1   1  235.58   13.50
   1  -1  -1  243.68   14.60
  -1  -1   1  261.57   13.70
  -1  -1   1  252.17   14.00
   1   1  -1  250.47   13.70
   1   1  -1  244.68   13.60
   1   1  -1  250.97   14.60
  -1   1   1  266.07   14.60
   1   1  -1  258.57   14.20
   1   1  -1  236.58   13.30
  -1   1   1  240.08   13.10
   1   1  -1  248.88   14.00
   0  -1  -1  533.45   30.40
   0  -1  -1  581.04   30.10
   0  -1  -1  574.14   30.00
   0  -1   1  619.84   30.10
   0  -1   1  518.05   29.90
   0  -1   1  566.54   30.10
   0  -1  -1  519.65   31.00
   0  -1   1  580.64   30.00
   0  -1  -1  599.84   30.10
   0   1   1  599.44   30.20
   0   1  -1  602.74   30.10
   0   1   1  522.35   31.00
   0   1   1  582.44   30.30
   0   1   1  574.04   30.10
   0   1   1  546.45   30.10
   0   1  -1  616.34   30.20
   0   1  -1  642.44   30.10
   0   1   1  505.25   30.40
   0   1  -1  597.64   30.60
  -1  -1  -1  300.97   15.90
  -1  -1  -1  255.67   13.50
   1  -1   1  246.88   14.30
  -1  -1  -1  263.87   13.80
  -1  -1  -1  273.77   14.10
  -1  -1  -1  248.68   14.20
  -1  -1  -1  259.87   14.20
   1  -1   1  236.88   14.60
  -1   1  -1  262.57   14.20
  -1   1  -1  212.08   14.60
   1   1   1  271.77   14.20
   1   1   1  268.37   13.60
   1   1   1  238.78   14.00
  -1   1  -1  246.08   14.70
   2  -1   1 4002.50  200.28
   2  -1   1 3777.72  198.88
  -2  -1  -1 3929.21  199.18
   2  -1   1 3544.25  198.98
  -2   1  -1 3966.00  199.78
  -3  -1  -1  420.66   24.70
   3  -1   1  458.35   26.20
  -3  -1  -1  473.15   24.50
  -3  -1  -1  428.66   25.90
   3  -1   1  411.96   26.80
  -3   1  -1  439.56   25.10
   3   1   1  422.06   23.90
   3   1   1  501.95   27.20
   3   1   1  471.25   26.20
  -3   1  -1  434.46   26.10
  -3   1  -1  423.46   24.00
   3   1   1  466.55   25.70
   3   1   1  443.36   24.90
   4  -1   1  573.64   35.50
  -4  -1  -1  540.35   30.80
   4  -1   1  649.34   34.40
  -4  -1  -1  628.34   31.90
   4  -1   1  556.04   30.80
  -4  -1  -1  568.04   34.00
   4   1   1  579.64   34.80
  -4   1  -1  568.34   32.50
  -4   1  -1  545.75   34.10
   4   1   1  548.25   30.90
  -4   1  -1  574.64   31.10
  -5  -1  -1  361.36   25.60
   5  -1   1  301.47   21.10
  -5  -1  -1  283.67   17.30
   5  -1   1  299.17   18.10
   5  -1   1  290.27   19.20
   5  -1   1  299.87   17.30
  -5  -1  -1  309.67   18.50
   5  -1   1  294.57   22.70
  -5   1  -1  306.57   17.60
  -5   1  -1  303.37   19.30
   5   1   1  316.37   22.10
   5   1   1  320.87   23.20
   5   1   1  301.97   19.00
   5   1   1  302.77   17.50
  -6  -1  -1   48.90    7.20
  -6  -1  -1   60.19   10.10
  -6  -1  -1   43.10    5.60
   6  -1   1   46.70    4.40
  -6  -1  -1   47.40    5.90
   6  -1   1   45.90    4.70
  -6  -1  -1   59.59    5.70
  -6  -1  -1   46.80    4.50
   6  -1   1   40.80    6.00
   6  -1   1   38.90    5.70
  -6  -1  -1   50.59    4.40
  -6  -1  -1   46.10    4.20
   6  -1   1   60.29    8.10
   6  -1   1   48.50    8.40
  -6   1  -1   48.30    4.40
   6   1   1   49.20    5.00
  -6   1  -1   45.80    4.80
   6   1   1   47.70    6.00
  -6   1  -1   47.50    4.40
  -6   1  -1   54.29    9.30
  -6   1  -1   46.90    4.50
  -6   1  -1   46.10    6.00
   6   1   1   47.00    4.60
   6   1   1   46.70    8.70
   6   1   1   46.60    5.30
   6   1   1   42.50    8.20
  -7  -1  -1   47.70    4.70
  -7  -1  -1   53.89    4.80
  -7  -1  -1   58.59    4.60
   7  -1   1   60.49    5.00
  -7  -1  -1   68.79   12.00
   7  -1   1   56.29    7.30
   7  -1   1   52.19    5.00
  -7  -1  -1   51.79    6.90
   7  -1   1   51.19    4.60
   7  -1   1   57.79    7.00
   7  -1   1   61.79    7.30
   7  -1   1   47.00    4.90
  -7  -1  -1   53.89    5.60
   7  -1   1   48.30   10.90
  -7  -1  -1   47.20    5.20
  -7  -1  -1   46.40    5.30
   7  -1   1   69.99   10.10
  -7  -1  -1   57.49    6.40
   7  -1   1   54.49    6.50
   7   1   1   45.90   11.30
  -7   1  -1   59.59   12.00
  -7   1  -1   57.79    5.80
  -7   1  -1   60.29    6.40
   7   1   1   50.69    5.20
  -7   1  -1   57.59    4.90
  -7   1  -1   57.69    5.40
  -7   1  -1   56.99    5.40
  -7   1  -1   47.20    5.20
   7   1   1   53.89    6.80
  -7   1  -1   51.69    4.80
   7   1   1   55.09    6.50
   7   1   1   62.09    5.90
   7   1   1   47.00    4.60
  -7   1  -1   62.19    5.40
   7   1   1   51.89    5.40
   7   1   1   55.99   10.80
   8  -1   1   54.59    6.20
   8  -1   1   59.59    7.70
  -8  -1  -1   52.19    4.70
  -8  -1  -1   57.99    6.00
  -8  -1  -1   75.09   13.50
  -8  -1  -1   53.69    5.10
  -8  -1  -1   59.29    6.80
   8  -1   1   56.39    7.00
   8  -1   1   52.29    4.80
  -8  -1  -1   62.99    9.50
   8  -1   1   49.80    4.80
   8   1   1   59.59    7.30
  -8   1  -1   54.39    5.10
  -8   1  -1   47.00    5.10
  -8   1  -1   46.50    5.50
   8   1   1   47.50    5.80
  -8   1  -1   55.89   11.70
  -8   1  -1   43.10    5.40
  -8   1  -1   58.09    6.80
  -8   1  -1   57.59    5.00
   8   1   1   53.09    5.00
   8   1   1   57.89    6.40
   8   1   1   55.49    7.30
  -8   1  -1   47.50    5.50
   8   1   1   52.49    5.50
  -8   1  -1   59.89    6.20
   8   1   1   57.89    5.60
   8   1   1   50.19    8.50
  -9  -1  -1  425.46   24.70
  -9  -1  -1  391.96   37.00
   9  -1   1  408.86   25.90
  -9  -1  -1  398.26   25.80
  -9  -1  -1  401.36   23.50
   9  -1   1  391.66   23.30
   9  -1   1  378.16   24.50
  -9  -1  -1  452.65   28.40
   9  -1   1  433.26   26.70
   9   1   1  402.76   25.00
   9   1   1  381.46   25.80
   9   1   1  391.16   22.80
  -9   1  -1  430.76   25.10
  -9   1  -1  378.56   23.40
  -9   1  -1  434.76   37.10
   9   1   1  401.46   25.90
  -9   1  -1  412.26   25.80
   9   1   1  393.26   23.30
  -9   1  -1  399.46   22.60
  10  -1   1   92.19    7.70
 -10  -1  -1   99.19    7.40
  10  -1   1  103.49    9.30
 -10  -1  -1   87.29    9.30
  10  -1   1  113.19    7.60
 -10  -1  -1   75.69    7.30
 -10  -1  -1   91.19    9.10
  10   1   1  102.69    7.30
  10   1   1  109.79    9.70
 -10   1  -1   80.69    7.80
  10   1   1   94.69    8.20
 -10   1  -1   98.99    7.30
 -10   1  -1   98.59    9.10
 -10   1  -1  101.69   10.00
 -11  -1  -1   69.99    5.40
  11  -1   1   81.29    7.00
  11  -1   1   74.69    5.50
 -11  -1  -1   64.09    6.90
  11   1   1   58.09    5.50
 -11   1  -1   66.19    7.10
 -11   1  -1   68.49    5.40
  11   1   1   69.99    5.40
  11   1   1   76.99    7.50
 -12  -1  -1    0.10    1.10
 -12  -1  -1   -0.30    0.70
  12  -1   1    1.20    0.90
 -12   1  -1    1.10    0.70
  12   1   1    0.10    0.80
  12  -2  -1   28.20    2.40
 -12  -2   1   24.90    2.30
  12   2  -1   28.40    2.70
  11  -2  -1   36.60    4.40
  11  -2  -1   41.70    3.90
 -11  -2   1   38.20    3.90
  11   2  -1   31.80    3.70
 -11   2   1   37.70    3.80
 -11   2   1   36.80    5.00
  11   2  -1   39.30    5.50
  11   2  -1   39.10    3.70
 -11   2   1   41.00    5.80
 -11   2   1   33.90    4.10
 -10  -2   1   53.79    5.00
  10  -2  -1   57.69    5.10
  10  -2  -1   52.79    6.80
 -10  -2   1   43.40    6.30
 -10  -2   1   46.20    5.00
 -10  -2   1   49.10    7.30
 -10   2   1   49.99    4.30
  10   2  -1   47.90    7.10
 -10   2   1   51.39    6.40
 -10   2   1   53.39    7.70
  10   2  -1   50.09    4.90
 -10   2   1   41.30    5.40
  10   2  -1   54.39    5.70
  10   2  -1   52.49    5.00
 -10   2   1   48.30    4.90
  -9  -2   1   60.79    8.70
  -9  -2   1   63.09    5.80
  -9  -2   1   49.50    7.10
   9  -2  -1   48.00   16.10
   9  -2  -1   66.49    6.30
  -9  -2   1   65.49   14.00
   9  -2  -1   66.59    5.80
   9  -2  -1   70.29    8.20
  -9  -2   1   69.49    6.60
   9   2  -1   62.49    6.90
   9   2  -1   62.19    5.70
   9   2  -1   67.99    8.20
   9   2  -1   37.70   13.40
   9   2  -1   54.09    5.20
  -9   2   1   60.79    5.60
  -9   2   1   58.99    6.80
  -9   2   1   60.99    5.60
  -9   2   1   71.79    7.00
  -9   2   1   61.29    7.30
  -9   2   1   77.49   16.10
  -9   2   1   69.09    6.90
  -9   2   1   51.09    5.40
  -8  -2   1    5.40    2.90
  -8  -2   1    9.10    4.20
   8  -2  -1    7.50    2.10
   8  -2  -1    8.50    3.50
   8  -2  -1    9.50    2.80
  -8  -2   1   10.40    2.40
   8  -2  -1    9.50    6.10
  -8  -2   1    9.00    2.80
  -8  -2   1   12.50    5.90
   8  -2  -1   10.90    3.30
  -8   2   1   11.60    6.10
  -8   2   1    5.40    2.10
   8   2  -1   11.80    3.10
  -8   2   1    5.90    2.40
   8   2  -1    8.70    6.70
   8   2  -1    5.10    2.00
   8   2  -1    8.80    3.60
   8   2  -1    3.60    2.10
   8   2  -1    7.70    3.00
  -8   2   1    7.30    2.60
  -8   2   1   13.70    7.20
   8   2  -1   11.70    3.90
  -8   2   1    5.20    2.20
   8   2  -1    8.60    2.60
  -8   2   1    8.00    3.20
  -8   2   1    7.80    2.30
  -8   2   1    9.40    2.90
  -7  -2   1  479.25   36.80
   7  -2  -1  420.66   26.40
   7  -2  -1  415.96   26.40
  -7  -2   1  396.26   23.80
  -7  -2   1  431.06   23.40
   7  -2  -1  444.66   24.00
   7  -2  -1  396.36   42.80
  -7  -2   1  430.06   26.10
  -7  -2   1  392.96   24.50
   7  -2  -1  429.26   25.10
   7  -2  -1  413.86   25.90
   7  -2  -1  403.66   23.60
  -7  -2   1  428.36   25.10
  -7   2   1  442.76   24.80
  -7   2   1  386.36   27.20
  -7   2   1  469.05   26.10
   7   2  -1  390.76   24.10
  -7   2   1  400.56   27.80
   7   2  -1  437.96   31.20
   7   2  -1  441.46   25.60
  -7   2   1  425.66   23.90
   7   2  -1  419.16   26.10
   7   2  -1  395.66   25.70
  -7   2   1  449.86   25.40
  -7   2   1  386.06   23.90
   7   2  -1  400.16   23.70
   7   2  -1  458.95   24.50
  -7   2   1  390.36   24.20
   7   2  -1  405.96   24.80
   6  -2  -1  320.47   27.40
  -6  -2   1  331.67   19.20
   6  -2  -1  337.07   19.10
   6  -2  -1  356.66   21.30
   6  -2  -1  330.17   21.20
  -6  -2   1  338.07   20.10
  -6  -2   1  332.37   20.80
   6  -2  -1  309.47   20.30
  -6  -2   1  335.17   19.30
  -6  -2   1  327.57   19.70
   6  -2  -1  308.27   18.70
  -6   2   1  349.57   22.50
   6   2  -1  313.47   24.20
   6   2  -1  333.47   20.40
   6   2  -1  346.37   19.50
  -6   2   1  359.26   20.00
   6   2  -1  355.56   20.30
  -6   2   1  349.57   19.70
  -6   2   1  306.37   18.90
   6   2  -1  380.26   28.70
  -6   2   1  330.77   20.10
   6   2  -1  302.17   19.40
   6   2  -1  336.67   20.90
   5  -2  -1   70.29    6.10
  -5  -2   1   71.09    5.80
   5  -2  -1   61.69    5.60
  -5  -2   1   64.69    4.90
  -5  -2   1   62.89    5.50
   5  -2  -1   57.49    9.20
  -5  -2   1   67.29    5.80
   5   2  -1   72.09    5.80
   5   2  -1   67.99    7.60
  -5   2   1   64.79    5.20
   5   2  -1   65.29    5.20
   5   2  -1   60.89    6.70
   5   2  -1   68.09    8.30
   5   2  -1   60.29    8.00
  -5   2   1   68.79    7.10
  -5   2   1   65.09    5.40
   4  -2  -1  574.24   37.20
  -4  -2   1  539.95   31.90
   4  -2  -1  562.74   31.40
  -4  -2   1  554.94   32.10
  -4  -2   1  588.04   31.20
  -4   2   1  610.84   33.60
   4   2  -1  569.34   31.30
   4   2  -1  590.14   33.00
   4   2  -1  619.84   35.20
  -4   2   1  587.04   33.50
  -4   2   1  611.74   35.40
   3  -2  -1 1010.00   51.89
  -3  -2   1  929.91   52.29
  -3  -2   1  995.00   54.19
   3  -2  -1 1127.29   53.59
  -3  -2   1 1054.69   55.39
  -3   2   1  949.40   54.39
  -3   2   1  960.80   54.19
   3   2  -1 1034.40   54.39
   3   2  -1  935.61   51.49
  -3   2   1 1007.10   53.29
  -3   2   1  902.11   53.09
   3   2  -1  979.00   53.59
  -3   2   1  947.71   51.59
   3   2  -1  939.21   53.49
  -2  -2   1  383.56   22.20
  -2  -2   1  410.06   23.90
  -2  -2   1  414.36   22.30
   2  -2  -1  411.86   22.90
   2  -2  -1  406.46   22.10
  -2  -2   1  394.96   23.10
  -2  -2   1  395.36   23.00
   2  -2  -1  460.85   24.50
  -2  -2   1  441.26   23.00
   2  -2  -1  377.26   24.60
   2   2  -1  403.86   24.30
  -2   2   1  360.36   23.30
  -2   2   1  376.66   22.50
   2   2  -1  420.76   23.00
   2   2  -1  390.66   22.30
   2   2  -1  392.76   23.20
  -1  -2   1 1786.82   94.59
  -1  -2   1 1842.82   93.79
  -1  -2   1 1948.31   94.89
  -1  -2   1 1918.81   94.99
   1  -2  -1 1782.42   93.79
   1  -2  -1 1927.11   94.69
   1  -2  -1 1834.32   94.89
  -1  -2   1 1661.03   94.19
  -1  -2   1 1799.42   94.29
   1  -2  -1 1728.23   94.09
   1  -2  -1 1659.03   95.69
   1   2  -1 1804.32   94.49
  -1   2   1 1761.92   93.69
   1   2  -1 1876.51   94.79
   1   2  -1 1885.91   95.09
  -1   2   1 1785.92   94.79
   0  -2  -1   59.89    4.30
   0  -2   1   58.89    4.40
   0  -2  -1   56.89    4.90
   0  -2  -1   51.09    5.00
   0  -2   1   64.79    3.80
   0  -2   1   64.99    4.20
   0  -2  -1   60.09    4.30
   0  -2  -1   60.79    4.30
   0  -2   1   68.29    3.90
   0  -2   1   75.89    5.20
   0  -2   1   67.79    4.30
   0   2  -1   69.89    4.20
   0   2  -1   66.79    4.60
   1  -2   1 1843.32   95.09
   1  -2   1 1902.01   95.39
  -1  -2  -1 1837.62   94.79
   1  -2   1 1795.72   95.09
   1  -2   1 1845.22   94.79
  -1  -2  -1 1772.22   94.69
  -1  -2  -1 1734.63   94.89
  -1  -2  -1 1712.23   94.19
  -1  -2  -1 1842.52   94.99
   1  -2   1 1651.43   95.69
  -1   2  -1 1865.31   95.39
  -1   2  -1 1909.91   94.99
   1   2   1 1952.20   93.59
   1   2   1 1907.01   94.69
   1   2   1 1819.12   94.79
   1   2   1 1750.02   94.19
   2  -2   1  421.96   23.10
  -2  -2  -1  428.96   21.00
   2  -2   1  346.17   22.70
   2  -2   1  392.76   22.20
  -2  -2  -1  392.46   21.20
   2  -2   1  363.06   23.70
  -2  -2  -1  368.46   22.50
  -2  -2  -1  387.66   22.50
   2  -2   1  416.06   23.50
  -2  -2  -1  440.96   23.00
   2   2   1  413.36   22.10
   2   2   1  428.46   23.00
  -2   2  -1  418.96   22.70
   2   2   1  417.16   24.30
   2   2   1  385.16   22.50
  -2   2  -1  401.26   23.10
  -3  -2  -1  961.70   51.09
  -3  -2  -1 1075.49   51.29
   3  -2   1  954.90   52.19
  -3  -2  -1 1026.60   53.69
   3  -2   1  965.20   53.19
   3  -2   1  883.21   54.59
  -3  -2  -1  955.20   52.49
  -3   2  -1  945.91   51.29
  -3   2  -1 1004.50   54.69
   3   2   1  973.00   52.99
  -3   2  -1  939.11   53.79
  -3   2  -1  960.20   52.79
   3   2   1  928.11   51.19
   3   2   1 1020.50   54.99
   3   2   1 1036.10   53.69
   3   2   1 1002.60   52.39
  -4  -2  -1  695.33   39.60
   4  -2   1  535.75   36.30
   4  -2   1  583.44   33.20
   4  -2   1  641.54   34.90
  -4  -2  -1  564.04   35.00
  -4  -2  -1  616.04   32.20
  -4  -2  -1  582.34   33.30
   4   2   1  592.64   33.50
  -4   2  -1  564.44   35.70
   4   2   1  583.24   35.10
  -4   2  -1  578.14   33.80
   4   2   1  578.94   36.20
   4   2   1  596.84   34.50
   5  -2   1   61.39    8.90
  -5  -2  -1   77.09   10.60
   5  -2   1   57.69    6.20
   5  -2   1   64.09    5.10
   5  -2   1   71.69    7.80
  -5  -2  -1   58.09    4.60
  -5  -2  -1   66.69    5.40
  -5   2  -1   66.89    5.30
   5   2   1   67.99    5.10
  -5   2  -1   57.79    6.60
  -5   2  -1   66.29    5.40
   5   2   1   64.79    8.80
   5   2   1   68.19    5.80
  -6  -2  -1  294.27   20.60
  -6  -2  -1  271.67   19.10
   6  -2   1  340.67   21.00
   6  -2   1  358.66   19.50
  -6  -2  -1  297.57   22.40
  -6  -2  -1  310.37   18.70
   6  -2   1  327.97   20.90
  -6  -2  -1  309.97   18.40
  -6  -2  -1  337.77   20.60
   6  -2   1  311.17   18.50
   6  -2   1  316.67   26.00
  -6  -2  -1  328.27   19.50
   6  -2   1  341.27   21.70
   6  -2   1  329.27   22.70
   6   2   1  343.07   20.10
   6   2   1  343.47   19.30
   6   2   1  339.67   26.40
   6   2   1  352.86   20.30
   6   2   1  353.66   25.80
   6   2   1  334.37   20.30
  -6   2  -1  317.27   21.50
  -6   2  -1  320.37   18.70
  -6   2  -1  350.86   19.60
  -6   2  -1  340.07   19.40
  -6   2  -1  336.47   19.80
   7  -2   1  420.36   25.70
  -7  -2  -1  402.46   24.40
  -7  -2  -1  434.26   25.00
   7  -2   1  403.36   26.20
   7  -2   1  432.16   23.80
  -7  -2  -1  508.25   37.70
  -7  -2  -1  410.16   23.80
   7  -2   1  377.46   32.40
  -7  -2  -1  426.26   26.00
   7  -2   1  384.26   23.50
  -7   2  -1  430.96   24.60
  -7   2  -1  407.16   23.70
  -7   2  -1  396.36   24.40
  -7   2  -1  381.26   23.80
   7   2   1  408.16   24.20
  -7   2  -1  437.06   27.70
  -7   2  -1  466.35   26.10
  -7   2  -1  425.66   24.50
   7   2   1  376.46   23.60
  -7   2  -1  451.85   25.30
   7   2   1  430.16   25.20
   7   2   1  401.56   32.40
   7   2   1  437.06   32.10
   7   2   1  406.46   25.90
  -7   2  -1  423.36   24.90
  -7   2  -1  481.65   35.40
  -8  -2  -1    7.50    2.30
   8  -2   1    5.10    3.30
  -8  -2  -1    8.00    3.40
   8  -2   1   10.70    3.10
  -8  -2  -1    1.50    4.80
  -8  -2  -1    8.40    2.70
  -8  -2  -1    3.90    1.70
  -8  -2  -1    6.80    2.50
  -8  -2  -1    9.20    4.00
   8  -2   1    8.30    2.20
   8  -2   1   11.60    4.60
   8  -2   1   11.50    6.40
  -8   2  -1    5.80    2.40
  -8   2  -1    9.40    2.30
  -8   2  -1    7.80    2.40
   8   2   1    4.90    3.70
   8   2   1   20.50    8.20
   8   2   1    6.80    2.90
  -8   2  -1    9.80    3.00
   8   2   1  -23.70   17.00
  -8   2  -1    4.70    2.60
   8   2   1    6.70    2.00
   8   2   1    2.00    2.30
   8   2   1   12.40    4.20
  -8   2  -1    5.90    6.00
  -8   2  -1    8.00    2.30
   8   2   1    8.30    3.20
  -8   2  -1    2.80    5.90
  -8   2  -1    7.10    2.20
  -8   2  -1    8.60    3.40
   8   2   1    8.30    2.60
   9  -2   1   54.19    6.20
  -9  -2  -1   62.79    8.30
  -9  -2  -1   65.29   14.30
   9  -2   1   58.69    5.50
  -9  -2  -1   62.89    5.70
   9  -2   1   60.59    8.30
  -9  -2  -1   62.89    7.50
   9  -2   1   51.59    7.30
  -9  -2  -1   54.49    6.00
   9   2   1   65.19    5.90
  -9   2  -1   63.89    5.80
   9   2   1   64.69    5.70
  -9   2  -1   69.69    7.70
  -9   2  -1   61.79    5.40
   9   2   1   65.99    8.10
   9   2   1   65.29    7.00
  -9   2  -1   49.60   13.20
  -9   2  -1   65.99    6.70
   9   2   1   67.59    8.20
 -10  -2  -1   58.09    5.10
 -10  -2  -1   35.70    6.00
  10  -2   1   51.79    6.70
  10  -2   1   48.30    4.80
 -10  -2  -1   48.20    6.50
 -10  -2  -1   46.70    4.80
 -10   2  -1   42.60    4.60
 -10   2  -1   50.09    7.10
  10   2   1   46.90    4.60
  10   2   1   59.19    5.90
 -10   2  -1   40.10    3.80
 -10   2  -1   56.29    6.60
  10   2   1   50.49    7.00
 -10   2  -1   49.40    5.50
 -11  -2  -1   43.10    4.00
  11  -2   1   40.10    3.90
  11  -2   1   37.80    4.80
 -11   2  -1   31.60    4.70
  11   2   1   43.00    5.40
 -11   2  -1   41.00    5.00
 -11   2  -1   28.50    3.80
  11   2   1   40.50    4.20
 -11   2  -1   40.10    3.80
  11   2   1   39.60    3.70
 -12  -2  -1   27.90    2.50
  12  -2   1   26.10    2.50
 -11  -3   1   82.29    6.00
  11  -3  -1   79.89    7.10
 -11  -3   1  104.09    6.60
  11  -3  -1  105.29    6.50
  11   3  -1  104.09    8.40
 -11   3   1   88.79    7.60
  11   3  -1   94.59    6.30
  11   3  -1   75.79    6.50
 -11   3   1   76.49    6.80
 -10  -3   1    0.50    2.30
  10  -3  -1    0.10    1.40
  10  -3  -1    2.10    2.50
 -10  -3   1    0.40    1.60
 -10  -3   1    0.40    1.60
 -10   3   1   -0.70    2.60
 -10   3   1    0.10    2.10
 -10   3   1    0.00    1.40
  10   3  -1   -1.40    1.70
  10   3  -1   -1.10    1.20
  10   3  -1   -2.80    2.40
 -10   3   1    0.80    1.50
 -10   3   1   -0.60    1.60
  10   3  -1    1.40    2.10
 -10   3   1    0.00    1.50
  -9  -3   1   63.69    8.60
  -9  -3   1   55.69    5.50
  -9  -3   1   51.69    7.10
   9  -3  -1   58.09    5.40
   9  -3  -1   50.69    7.00
   9  -3  -1   55.89    7.40
  -9  -3   1   52.79    5.70
   9   3  -1   65.29    6.80
   9   3  -1   57.89    7.70
   9   3  -1   52.19    5.40
   9   3  -1   45.00    5.00
  -9   3   1   55.99    6.90
  -9   3   1   56.49    5.60
  -9   3   1   61.79    5.50
  -9   3   1   55.59    5.90
   9   3  -1   56.89    5.40
  -9   3   1   61.59    6.60
  -9   3   1   61.89    6.10
  -8  -3   1   32.30    6.50
   8  -3  -1   30.80    3.90
   8  -3  -1   30.70    5.90
  -8  -3   1   37.80    4.20
   8  -3  -1   32.10    3.90
   8  -3  -1   35.80    4.20
  -8  -3   1   32.80    4.40
  -8  -3   1   33.90   11.00
   8  -3  -1   14.50    8.20
   8  -3  -1   39.60    6.30
   8  -3  -1   28.10    4.20
  -8  -3   1   29.60    5.30
  -8   3   1   37.40    5.50
   8   3  -1   34.80    6.10
  -8   3   1   29.30    3.90
   8   3  -1   32.50    9.20
   8   3  -1   37.80    4.50
   8   3  -1   34.00    4.40
   8   3  -1   32.70    4.60
  -8   3   1   31.30    5.00
   8   3  -1   33.80    5.00
  -8   3   1   32.90    4.30
  -8   3   1   31.60    4.10
  -8   3   1   34.70    4.90
  -8   3   1   40.40   10.40
   8   3  -1   30.30    3.80
  -8   3   1   28.20    4.50
   7  -3  -1  261.67   16.10
  -7  -3   1  224.38   16.00
   7  -3  -1  263.87   25.90
  -7  -3   1  291.67   17.30
   7  -3  -1  222.08   17.00
  -7  -3   1  284.27   18.80
   7  -3  -1  265.57   18.60
   7  -3  -1  271.07   16.00
  -7  -3   1  303.17   21.20
  -7  -3   1  266.17   18.10
   7  -3  -1  310.57   21.00
   7  -3  -1  257.37   15.70
   7  -3  -1  272.57   16.90
  -7  -3   1  249.38   16.60
  -7  -3   1  292.07   27.30
  -7  -3   1  257.87   16.00
   7  -3  -1  264.97   17.90
  -7   3   1  302.77   17.30
  -7   3   1  266.37   20.30
  -7   3   1  280.77   17.00
   7   3  -1  221.68   22.50
   7   3  -1  292.77   17.40
  -7   3   1  228.08   16.10
  -7   3   1  285.37   17.50
   7   3  -1  270.47   18.20
   7   3  -1  271.27   16.60
   7   3  -1  259.17   17.70
   7   3  -1  275.77   26.10
   7   3  -1  251.37   16.40
  -7   3   1  261.47   16.00
   7   3  -1  291.67   17.70
  -7   3   1  250.27   16.80
   7   3  -1  249.08   15.80
  -6  -3   1  346.47   22.30
  -6  -3   1  285.17   18.10
  -6  -3   1  285.77   19.20
  -6  -3   1  302.77   18.20
   6  -3  -1  288.27   19.60
  -6  -3   1  303.97   18.50
   6  -3  -1  274.17   17.10
  -6  -3   1  277.97   17.40
  -6  -3   1  365.46   28.60
   6  -3  -1  299.57   17.60
   6  -3  -1  295.47   26.20
   6  -3  -1  324.27   20.00
   6  -3  -1  278.57   17.50
  -6  -3   1  309.57   19.20
   6   3  -1  330.87   18.10
   6   3  -1  258.17   17.80
  -6   3   1  281.37   17.40
  -6   3   1  323.37   18.30
  -6   3   1  317.17   18.70
  -6   3   1  290.47   20.80
   6   3  -1  326.37   24.00
   6   3  -1  329.07   18.90
   6   3  -1  310.27   18.90
   6   3  -1  299.97   19.30
  -6   3   1  304.27   18.60
   5  -3  -1   22.20    6.50
  -5  -3   1   23.20    3.50
  -5  -3   1   25.60    4.40
   5  -3  -1   19.50    3.80
   5   3  -1   15.10    4.20
  -5   3   1   21.20    2.80
   5   3  -1   22.30    2.90
  -5   3   1   21.20    2.80
  -5   3   1   18.40    4.10
   5   3  -1   23.40    3.30
   5   3  -1   23.00    5.00
   5   3  -1   17.30    4.50
   4  -3  -1  387.56   21.50
  -4  -3   1  364.46   21.30
   4  -3  -1  323.67   25.40
  -4  -3   1  348.77   20.10
   4   3  -1  380.36   23.80
  -4   3   1  353.86   22.30
   4   3  -1  368.76   21.70
  -4   3   1  357.86   20.00
  -4   3   1  324.17   23.00
  -4   3   1  359.06   21.80
   4   3  -1  361.06   22.80
  -3  -3   1  452.55   26.70
  -3  -3   1  463.85   25.30
  -3  -3   1  410.96   25.00
   3  -3  -1  462.15   25.10
   3  -3  -1  405.36   28.30
   3  -3  -1  498.65   26.30
   3   3  -1  435.76   26.00
   3   3  -1  448.56   26.70
  -3   3   1  461.25   26.70
   3   3  -1  427.86   25.10
   3   3  -1  424.86   23.80
  -3   3   1  414.16   25.70
  -3   3   1  434.06   26.70
  -3   3   1  454.05   25.40
   2  -3  -1  958.00   59.89
   2  -3  -1 1129.59   57.49
  -2  -3   1 1076.49   56.39
   2  -3  -1 1158.18   59.09
  -2  -3   1 1098.79   58.49
   2  -3  -1 1160.38   58.29
  -2  -3   1 1092.79   57.59
  -2  -3   1 1087.99   57.59
   2   3  -1 1086.39   57.39
  -2   3   1 1040.20   56.29
   2   3  -1 1076.19   58.39
   2   3  -1 1080.39   57.99
  -2   3   1 1044.20   57.39
  -2   3   1 1073.49   58.29
   2   3  -1 1122.09   59.59
  -2   3   1 1014.40   57.79
  -1  -3   1  202.48   12.30
  -1  -3   1  217.78   12.90
  -1  -3   1  221.08   11.60
   1  -3  -1  176.88   13.70
   1  -3  -1  215.08   12.70
  -1  -3   1  227.68   13.40
  -1  -3   1  204.88   12.40
   1  -3  -1  199.48   12.20
   1  -3  -1  187.48   13.70
   1  -3  -1  200.78   11.80
   1   3  -1  197.18   12.60
   1   3  -1  204.68   12.50
   1   3  -1  198.88   12.70
  -1   3   1  205.48   12.40
   1   3  -1  214.68   11.60
   0  -3   1    2.10    0.90
   0  -3  -1    1.10    1.20
   0  -3  -1    2.70    1.70
   0  -3  -1    1.60    1.20
   0  -3   1    1.50    1.30
   0  -3  -1    4.50    1.60
   0  -3   1    0.60    1.70
   0  -3   1    2.50    1.40
   0  -3   1    2.30    1.60
   0  -3  -1    4.50    2.00
   0   3   1    1.20    1.30
   0   3  -1    2.10    1.00
   0   3  -1    1.40    1.60
   0   3  -1    0.20    1.10
   1  -3   1  205.48   11.90
   1  -3   1  221.68   13.50
  -1  -3  -1  209.28   12.40
  -1  -3  -1  230.48   14.50
  -1  -3  -1  198.58   12.40
   1  -3   1  199.38   13.50
  -1  -3  -1  194.58   11.60
  -1  -3  -1  191.88   12.40
   1  -3   1  207.98   11.30
   1  -3   1  200.38   12.40
  -1   3  -1  203.78   12.90
   1   3   1  208.68   12.10
   1   3   1  199.38   12.20
  -1   3  -1  201.08   12.30
   1   3   1  202.28   10.80
  -2  -3  -1 1074.09   58.09
  -2  -3  -1 1186.78   58.59
   2  -3   1 1002.80   59.69
  -2  -3  -1  998.80   56.29
   2  -3   1 1090.89   58.09
  -2  -3  -1 1099.99   58.19
   2  -3   1 1137.99   57.09
   2  -3   1 1058.59   57.49
   2  -3   1 1149.19   58.39
   2  -3   1 1121.09   58.39
  -2  -3  -1  994.00   57.99
  -2   3  -1 1040.70   58.39
  -2   3  -1 1112.49   58.19
   2   3   1 1161.28   58.49
   2   3   1 1118.59   59.79
   2   3   1 1081.89   57.39
   2   3   1 1036.60   57.79
   3  -3   1  450.65   23.70
   3  -3   1  453.25   24.60
  -3  -3  -1  441.46   26.00
   3  -3   1  411.66   29.10
   3  -3   1  435.86   25.50
   3  -3   1  473.85   27.30
  -3  -3  -1  431.56   25.30
   3   3   1  459.35   26.10
   3   3   1  454.05   25.60
  -3   3  -1  401.36   25.60
  -3   3  -1  457.55   25.60
  -3   3  -1  399.26   23.60
   3   3   1  423.56   23.50
  -4  -3  -1  362.76   19.90
  -4  -3  -1  427.46   28.00
   4  -3   1  370.86   22.90
   4  -3   1  375.46   21.80
   4  -3   1  324.77   25.00
  -4  -3  -1  369.96   22.50
   4   3   1  365.56   23.90
  -4   3  -1  384.96   23.00
   4   3   1  384.46   25.60
   4   3   1  364.56   22.20
  -5  -3  -1   20.90    3.80
   5  -3   1   11.40    3.30
   5  -3   1   19.20    4.20
  -5  -3  -1   20.80    6.30
   5  -3   1   18.90    5.70
   5   3   1   17.40    3.00
   5   3   1   16.50    3.70
   5   3   1   25.60    6.40
   5   3   1   24.90    5.30
  -5   3  -1   17.30    2.70
   5   3   1   25.60    4.80
   5   3   1   20.40    2.70
  -5   3  -1   18.50    2.80
  -5   3  -1   21.60    4.40
   6  -3   1  293.47   24.90
   6  -3   1  325.47   20.90
  -6  -3  -1  321.67   18.50
  -6  -3  -1  280.37   17.40
  -6  -3  -1  353.36   28.50
  -6  -3  -1  270.67   19.30
   6  -3   1  292.47   18.70
  -6  -3  -1  299.27   18.10
   6  -3   1  287.27   17.20
   6  -3   1  291.77   17.70
   6  -3   1  274.67   19.40
   6  -3   1  302.07   19.10
   6  -3   1  319.27   21.00
   6  -3   1  296.27   17.50
  -6  -3  -1  290.27   19.20
  -6   3  -1  296.47   18.50
   6   3   1  328.57   19.00
   6   3   1  318.77   18.10
  -6   3  -1  307.97   20.90
   6   3   1  298.67   24.10
  -6   3  -1  289.37   17.50
   6   3   1  322.47   19.10
   6   3   1  316.47   25.00
   6   3   1  300.57   19.00
  -6   3  -1  303.67   18.60
  -6   3  -1  303.67   18.20
  -6   3  -1  318.77   18.40
   7  -3   1  274.47   18.00
   7  -3   1  220.98   25.30
  -7  -3  -1  287.27   17.20
  -7  -3  -1  322.77   28.70
  -7  -3  -1  254.37   16.00
  -7  -3  -1  268.97   16.90
  -7  -3  -1  251.47   18.00
   7  -3   1  289.87   20.20
   7  -3   1  283.27   16.20
   7  -3   1  252.87   18.50
   7  -3   1  256.87   15.90
  -7  -3  -1  313.37   20.90
  -7  -3  -1  259.87   16.10
  -7   3  -1  283.87   17.90
  -7   3  -1  257.17   16.80
   7   3   1  279.87   25.20
   7   3   1  238.28   15.90
   7   3   1  255.07   17.90
   7   3   1  313.17   17.80
   7   3   1  295.07   21.10
  -7   3  -1  252.07   16.20
  -7   3  -1  268.37   17.30
  -7   3  -1  269.37   20.20
   7   3   1  250.27   23.70
  -7   3  -1  290.57   17.60
  -7   3  -1  263.37   16.10
   8  -3   1   44.60    6.20
  -8  -3  -1   31.50    4.10
  -8  -3  -1   25.70    5.40
  -8  -3  -1   38.80   11.10
  -8  -3  -1   37.20    4.80
   8  -3   1   28.10    7.60
   8  -3   1   35.40    4.00
   8  -3   1   29.70    4.50
  -8  -3  -1   38.40    6.50
   8  -3   1   30.70    4.60
   8  -3   1   27.50    6.20
   8  -3   1   39.50    4.30
  -8  -3  -1   30.60    4.30
   8  -3   1   25.40    8.50
  -8  -3  -1   29.30    4.90
  -8   3  -1   34.70    5.20
  -8   3  -1   31.50    4.20
  -8   3  -1   25.80    4.00
   8   3   1   31.80    5.00
   8   3   1   35.90    4.60
   8   3   1   31.30    4.70
  -8   3  -1   50.49   10.60
  -8   3  -1   29.20    4.50
   8   3   1   35.00    6.00
   8   3   1   39.20    6.30
  -8   3  -1   35.30    4.00
  -8   3  -1   35.30    4.90
   8   3   1   29.00    3.70
   8   3   1   34.20    4.70
   8   3   1   31.50    9.40
  -8   3  -1   43.90    5.70
  -8   3  -1   34.40    4.10
   8   3   1   32.80   16.00
  -9  -3  -1   54.29    7.60
   9  -3   1   64.99    7.30
  -9  -3  -1   49.70    6.90
   9  -3   1   53.59    5.60
   9  -3   1   65.99    8.20
  -9  -3  -1   49.80    5.40
  -9  -3  -1   55.99    5.40
  -9  -3  -1   61.89   17.40
   9  -3   1   56.09    5.20
  -9   3  -1   40.40    8.10
   9   3   1   68.89   15.50
  -9   3  -1   65.89    7.30
  -9   3  -1   59.29    5.30
  -9   3  -1   49.20    5.70
  -9   3  -1   54.49    5.20
  -9   3  -1   42.30    5.40
   9   3   1   49.00    5.60
   9   3   1   61.99    6.80
  -9   3  -1   47.50    5.00
  -9   3  -1   57.69    6.40
   9   3   1   62.89    7.80
   9   3   1   52.59    7.40
   9   3   1   58.09    6.30
   9   3   1   57.89    5.50
  10  -3   1   -2.30    2.30
 -10  -3  -1   -0.20    2.20
  10  -3   1    1.10    1.60
 -10  -3  -1   -1.40    1.90
 -10  -3  -1    0.70    1.10
 -10  -3  -1   -1.30    1.30
  10  -3   1   -0.50    1.40
  10   3   1   -0.30    1.40
  10   3   1    2.30    1.60
 -10   3  -1   -0.20    1.70
  10   3   1    1.50    2.90
 -10   3  -1    0.40    1.30
 -10   3  -1   -2.30    1.20
  10   3   1   -0.90    1.80
 -10   3  -1    0.20    2.20
  11  -3   1   99.39    6.40
 -11  -3  -1   95.69    6.50
  11   3   1   97.59    6.40
 -11   3  -1   88.19    6.90
  11   3   1  100.39    8.20
 -11   3  -1   86.29    7.70
  11   3   1   77.19    6.70
 -11   3  -1   87.39    6.90
 -11  -4   1    2.00    1.30
  11  -4  -1    0.40    1.70
  11  -4  -1    1.20    1.30
 -11  -4   1    1.70    1.40
 -11   4   1    1.30    2.00
  11   4  -1    2.00    1.30
  11   4  -1    2.60    2.60
 -11   4   1    1.30    1.50
  11   4  -1    1.60    1.20
 -11   4   1    2.60    2.10
  11   4  -1    0.70    1.30
 -10  -4   1   11.60    2.50
 -10  -4   1   12.00    3.80
 -10  -4   1    7.40    1.90
  10  -4  -1   11.90    2.40
  10   4  -1   13.90    2.60
  10   4  -1   14.10    4.10
 -10   4   1   19.90    2.80
  10   4  -1   14.50    2.60
 -10   4   1   10.60    2.80
 -10   4   1   13.20    2.40
  10   4  -1   16.30    3.00
 -10   4   1   14.40    3.80
 -10   4   1   11.50    2.30
  10   4  -1   15.50    3.40
  -9  -4   1    3.90    2.30
  -9  -4   1    0.70    2.40
   9  -4  -1    0.00    1.40
   9  -4  -1    2.30    3.70
  -9  -4   1    1.60    1.90
   9  -4  -1    4.20    1.90
  -9  -4   1    2.30    3.70
   9  -4  -1    1.00    2.10
   9   4  -1    1.30    2.30
   9   4  -1    2.20    1.90
  -9   4   1    6.50    3.00
   9   4  -1    4.40    2.70
  -9   4   1   -1.10    1.60
  -9   4   1    1.90    2.30
   9   4  -1    5.20    3.70
  -9   4   1    1.90    2.90
  -9   4   1    1.80    1.90
  -9   4   1    3.10    2.40
  -9   4   1    1.30    2.10
   8  -4  -1   45.80    4.40
   8  -4  -1   26.40   10.30
   8  -4  -1   34.70    4.40
   8  -4  -1   36.80    4.70
  -8  -4   1   38.90    7.00
   8  -4  -1   41.10    6.50
  -8  -4   1   45.50   12.70
  -8  -4   1   49.20    5.20
  -8  -4   1   39.10    4.90
  -8  -4   1   40.80    6.20
  -8  -4   1   42.90    4.90
   8  -4  -1   45.70    4.70
   8  -4  -1   36.20    5.00
  -8   4   1   33.70    9.60
   8   4  -1   34.60    5.30
  -8   4   1   49.60    8.10
   8   4  -1   46.70    5.70
  -8   4   1   44.00    5.40
  -8   4   1   41.00    5.10
  -8   4   1   51.29    5.60
   8   4  -1   41.30    4.40
   8   4  -1   45.20    5.00
  -8   4   1   42.60    5.10
  -8   4   1   30.90    4.30
   8   4  -1   44.30    6.50
   8   4  -1   44.50    5.60
  -8   4   1   43.20    4.70
   8   4  -1   32.10   10.60
   7  -4  -1  756.72   41.50
   7  -4  -1  625.14   42.10
  -7  -4   1  792.92   42.00
   7  -4  -1  756.72   44.40
   7  -4  -1  715.43   52.69
   7  -4  -1  770.12   42.90
  -7  -4   1  665.23   42.80
  -7  -4   1  727.93   40.80
  -7  -4   1  816.52   46.70
   7  -4  -1  742.13   40.60
   7  -4  -1  775.72   41.10
  -7  -4   1  752.82   42.40
  -7  -4   1  739.63   41.70
   7  -4  -1  798.02   41.00
   7  -4  -1  709.93   41.80
   7  -4  -1  791.12   43.90
  -7   4   1  699.83   41.10
  -7   4   1  791.12   42.10
   7   4  -1  699.53   41.30
  -7   4   1  783.92   42.40
  -7   4   1  747.43   40.90
   7   4  -1  768.32   41.50
   7   4  -1  788.02   42.50
   7   4  -1  711.93   42.30
   7   4  -1  795.82   42.70
  -7   4   1  708.23   45.60
  -7   4   1  794.72   41.90
   7   4  -1  788.82   53.69
   7   4  -1  767.82   43.20
   7   4  -1  689.33   40.60
   6  -4  -1    1.50    1.50
  -6  -4   1    0.60    1.20
  -6  -4   1   -0.80    1.70
   6  -4  -1    1.10    1.60
  -6  -4   1   -1.80    2.40
   6  -4  -1    1.80    2.40
  -6  -4   1    0.60    1.40
  -6  -4   1   -1.60    2.50
  -6  -4   1    2.10    1.90
   6  -4  -1    1.90    1.90
  -6  -4   1    1.50    1.60
   6  -4  -1    0.80    1.00
   6  -4  -1    2.00    3.90
   6  -4  -1    1.40    2.20
   6  -4  -1   -0.30    1.50
   6   4  -1    3.10    2.00
   6   4  -1    1.80    1.70
  -6   4   1    5.90    3.00
   6   4  -1    0.00    4.10
  -6   4   1    0.60    1.30
  -6   4   1   -0.30    1.10
  -6   4   1    0.90    1.30
   6   4  -1    1.70    1.70
  -6   4   1    1.00    1.50
   6   4  -1   -4.90    2.70
   6   4  -1   -1.60    2.10
   6   4  -1    0.00    2.20
   6   4  -1    1.80    3.90
   5  -4  -1  330.77   28.00
   5  -4  -1  383.76   23.20
  -5  -4   1  363.46   23.00
  -5  -4   1  305.37   21.40
  -5  -4   1  433.66   30.40
   5   4  -1  360.06   24.80
   5   4  -1  394.26   26.30
  -5   4   1  377.96   21.50
   5   4  -1  384.46   22.00
   5   4  -1  374.66   23.40
   5   4  -1  373.16   21.20
  -5   4   1  371.96   24.30
  -5   4   1  387.86   21.40
  -4  -4   1  213.38   12.60
   4  -4  -1  228.08   14.90
  -4  -4   1  265.27   20.10
  -4  -4   1  230.38   15.00
   4  -4  -1  211.28   18.80
  -4  -4   1  207.28   12.50
   4   4  -1  221.08   13.20
  -4   4   1  221.58   15.70
   4   4  -1  225.28   14.90
  -4   4   1  229.78   15.00
  -4   4   1  231.48   16.40
   4   4  -1  236.18   17.00
   4   4  -1  234.18   16.10
  -4   4   1  221.48   13.20
   4   4  -1  217.78   13.80
  -3  -4   1  543.65   28.40
  -3  -4   1  539.55   30.60
  -3  -4   1  564.14   30.70
   3  -4  -1  546.25   30.50
   3  -4  -1  496.75   33.90
   3  -4  -1  510.05   27.90
  -3  -4   1  536.35   32.10
   3   4  -1  530.65   28.80
  -3   4   1  522.85   31.00
   3   4  -1  551.44   30.40
   3   4  -1  533.65   31.20
  -3   4   1  511.95   28.60
  -3   4   1  549.45   31.40
  -3   4   1  572.24   30.30
   2  -4  -1 2094.99  102.99
  -2  -4   1 2097.19  100.59
   2  -4  -1 1928.01  102.89
   2  -4  -1 1807.02  104.99
   2  -4  -1 1967.40  101.09
  -2  -4   1 1963.70  102.39
   2  -4  -1 1995.80  102.29
  -2  -4   1 1931.11  102.29
  -2  -4   1 1995.20  103.39
  -2   4   1 1865.81  101.49
   2   4  -1 1790.42  100.49
  -2   4   1 1828.72  100.99
   2   4  -1 2023.10  103.19
   2   4  -1 1945.61  102.59
  -2   4   1 1984.40  102.49
  -2   4   1 1807.82  102.29
   2   4  -1 1976.70  103.99
   1  -4  -1   34.10    3.70
  -1  -4   1   30.80    3.70
   1  -4  -1   33.00    5.00
  -1  -4   1   38.40    4.40
   1  -4  -1   29.30    4.40
   1  -4  -1   32.90    3.60
  -1  -4   1   35.30    3.00
  -1  -4   1   31.80    3.70
   1  -4  -1   36.00    3.40
  -1   4   1   33.30    3.40
   1   4  -1   35.80    4.10
  -1   4   1   28.60    3.50
   1   4  -1   35.10    3.70
   1   4  -1   30.80    2.40
   1   4  -1   35.70    3.80
   1   4  -1   31.90    2.70
   0  -4   1  733.43   39.30
   0  -4  -1  718.93   41.00
   0  -4  -1  695.13   39.60
   0  -4   1  837.62   41.60
   0  -4  -1  732.13   39.50
   0  -4  -1  727.83   39.30
   0  -4   1  732.23   39.90
   0  -4   1  769.32   39.60
   0  -4  -1  655.63   40.90
   0   4  -1  768.02   39.00
   0   4  -1  672.23   43.80
   0   4   1  689.03   38.70
   0   4  -1  719.53   38.30
   0   4   1  726.63   39.50
   1  -4   1   31.60    3.70
  -1  -4  -1   36.30    4.90
  -1  -4  -1   35.20    3.90
   1  -4   1   34.30    4.50
  -1  -4  -1   34.30    3.10
   1  -4   1   34.60    3.30
  -1  -4  -1   37.80    4.40
   1  -4   1   28.80    3.80
  -1  -4  -1   31.80    3.80
   1   4   1   34.90    2.40
  -1   4  -1   34.00    4.40
   1   4   1   31.40    3.40
  -1   4  -1   28.10    3.00
  -1   4  -1   35.70    3.80
   1   4   1   38.60    3.90
   2  -4   1 2130.79  101.19
  -2  -4  -1 1884.21  102.39
   2  -4   1 2045.60  102.39
   2  -4   1 2055.29  101.59
  -2  -4  -1 1728.43  102.79
   2  -4   1 1792.82  104.09
  -2   4  -1 1790.82  100.09
   2   4   1 1942.11  101.89
   2   4   1 2009.50  102.39
  -2   4  -1 2030.00  102.19
   2   4   1 1926.91  101.19
  -2   4  -1 1872.01  103.59
   3  -4   1  509.25   33.60
   3  -4   1  558.04   29.50
  -3  -4  -1  550.14   31.30
   3  -4   1  561.24   32.30
  -3  -4  -1  529.25   31.90
   3  -4   1  596.14   31.50
  -3   4  -1  524.25   29.10
   3   4   1  520.25   28.90
   3   4   1  570.44   32.00
  -3   4  -1  550.84   31.40
  -3   4  -1  505.45   31.40
   3   4   1  548.15   30.40
   3   4   1  537.15   31.20
  -4  -4  -1  271.97   20.70
   4  -4   1  204.68   12.70
  -4  -4  -1  207.28   14.90
   4  -4   1  211.28   17.90
   4  -4   1  230.68   15.30
   4   4   1  228.28   14.60
  -4   4  -1  208.48   13.10
   4   4   1  227.68   15.70
   4   4   1  226.98   16.40
  -4   4  -1  223.38   13.40
   4   4   1  229.08   14.40
  -4   4  -1  216.88   15.30
   4   4   1  217.38   12.90
   5  -4   1  358.56   27.80
   5  -4   1  398.06   24.40
  -5  -4  -1  444.16   31.40
  -5  -4  -1  357.06   23.70
   5   4   1  366.16   22.30
   5   4   1  377.96   21.50
  -5   4  -1  380.16   21.90
  -5   4  -1  357.76   24.50
  -5   4  -1  375.66   21.70
   5   4   1  378.46   25.00
   5   4   1  388.26   26.00
  -6  -4  -1   -0.30    3.70
  -6  -4  -1    0.50    1.10
   6  -4   1   -1.40    1.00
   6  -4   1    1.40    2.40
  -6  -4  -1   -0.30    1.50
  -6  -4  -1    3.10    2.10
   6  -4   1    2.40    3.50
  -6  -4  -1   -1.40    1.50
   6  -4   1   -0.30    1.60
  -6   4  -1    0.10    1.40
   6   4   1    3.80    1.90
  -6   4  -1    1.50    1.70
  -6   4  -1    2.10    1.50
   6   4   1    0.70    1.40
  -6   4  -1    2.00    2.40
  -6   4  -1    4.00    1.70
   6   4   1    8.10    5.10
   7  -4   1  700.33   47.20
   7  -4   1  704.63   42.70
  -7  -4  -1  817.62   46.40
  -7  -4  -1  704.73   43.40
  -7  -4  -1  722.03   41.10
  -7  -4  -1  708.83   41.10
   7  -4   1  745.43   41.20
   7  -4   1  680.43   50.99
   7  -4   1  800.42   44.30
   7  -4   1  739.33   40.90
  -7  -4  -1  783.52   42.60
  -7  -4  -1  747.93   42.00
   7  -4   1  787.22   42.40
  -7  -4  -1  873.11   57.39
   7  -4   1  787.02   41.30
  -7  -4  -1  761.42   42.00
  -7   4  -1  742.13   41.20
   7   4   1  721.03   42.90
   7   4   1  685.13   41.00
   7   4   1  806.52   42.10
  -7   4  -1  768.02   46.20
  -7   4  -1  766.62   42.20
  -7   4  -1  755.42   42.80
   7   4   1  842.32   43.40
  -7   4  -1  735.23   41.40
  -7   4  -1  788.62   42.80
  -7   4  -1  718.13   54.99
  -7   4  -1  748.53   41.90
   7   4   1  746.43   51.69
  -7   4  -1  778.52   42.40
   7   4   1  794.82   43.10
  -8  -4  -1   43.20    6.90
   8  -4   1   35.80    5.20
  -8  -4  -1   42.90    4.80
  -8  -4  -1   56.09   12.80
  -8  -4  -1   44.70    5.30
   8  -4   1   50.99    7.10
   8  -4   1   42.90    5.00
  -8  -4  -1   37.20    4.00
   8  -4   1   46.30   10.40
  -8  -4  -1   48.80    4.80
  -8  -4  -1   35.30    5.80
   8  -4   1   42.10    5.30
   8  -4   1   51.89    6.20
   8  -4   1   44.30    5.70
  -8   4  -1   39.60    5.10
  -8   4  -1   34.10    9.90
  -8   4  -1   38.50    5.30
  -8   4  -1   41.10    5.00
   8   4   1   46.90    4.40
  -8   4  -1   44.50    5.60
  -8   4  -1   51.29    6.30
   8   4   1   48.70    6.80
   8   4   1   48.50    6.40
  -8   4  -1   46.40    5.20
  -8   4  -1   41.80    5.10
  -8   4  -1   46.40    4.60
   8   4   1   43.60    5.10
   8   4   1   51.89   11.00
   8   4   1   43.10    5.60
   8   4   1   49.10    6.50
   8   4   1   39.30    5.80
   9  -4   1    3.30    2.20
  -9  -4  -1    0.70    2.30
   9  -4   1    2.70    5.20
  -9  -4  -1    2.80    3.30
  -9  -4  -1    2.00    1.60
   9  -4   1    5.20    1.90
  -9  -4  -1    4.50    2.40
   9  -4   1    3.90    2.10
  -9   4  -1    2.60    1.70
   9   4   1    4.90    4.50
  -9   4  -1    7.50    2.80
   9   4   1   -7.40    5.60
  -9   4  -1    2.10    2.00
  -9   4  -1    2.40    2.30
   9   4   1    6.20    2.00
  -9   4  -1    0.30    2.30
   9   4   1    7.20    2.50
  -9   4  -1    2.90    2.40
   9   4   1    3.60    2.80
   9   4   1    2.70    2.50
   9   4   1    2.20    2.60
  -9   4  -1    1.10    1.60
 -10  -4  -1   14.40    2.60
  10  -4   1    8.90    3.40
  10  -4   1   15.10    2.70
  10   4   1   11.50    2.30
  10   4   1   17.40    4.60
 -10   4  -1   16.00    3.50
  10   4   1   15.60    2.60
 -10   4  -1   15.10    3.80
 -10   4  -1   16.60    2.60
 -10   4  -1   10.50    3.90
  10   4   1   17.90    3.70
 -11  -4  -1    2.20    1.50
 -11  -4  -1    1.10    1.30
  11  -4   1    1.80    1.80
  11  -4   1    3.00    1.40
  11   4   1    1.40    1.40
 -11   4  -1   -0.30    1.20
 -11   4  -1    1.80    2.10
  11   4   1    1.40    1.70
  11   4   1   -1.10    1.40
 -11   4  -1    1.90    1.40
 -11   4  -1    2.20    1.80
  11   4   1    3.20    2.60
  11  -5  -1    5.60    2.20
 -11  -5   1    7.50    2.10
  11  -5  -1    9.90    1.80
 -11  -5   1    6.30    1.70
 -11   5   1    4.50    2.40
 -11   5   1    4.40    2.00
  11   5  -1    8.80    1.70
 -11   5   1    4.10    1.60
  11   5  -1    6.70    1.30
  11   5  -1    2.00    1.50
  11   5  -1    9.30    2.90
  10  -5  -1   35.20    5.50
 -10  -5   1   38.50    4.10
  10  -5  -1   42.50    4.10
 -10  -5   1   24.40    6.60
 -10  -5   1   40.90    4.20
  10   5  -1   40.90    6.00
 -10   5   1   39.30    4.80
  10   5  -1   41.40    4.60
  10   5  -1   27.40    3.60
  10   5  -1   33.30    4.10
 -10   5   1   30.50    3.80
 -10   5   1   40.30    4.00
 -10   5   1   36.60    5.20
  10   5  -1   39.80    4.80
 -10   5   1   38.90    5.30
  -9  -5   1   48.10    4.90
   9  -5  -1   47.10    4.80
  -9  -5   1   39.20    7.00
   9  -5  -1   39.90    4.40
   9  -5  -1   43.90    4.30
  -9  -5   1   31.20    3.90
   9  -5  -1   37.70    5.20
   9   5  -1   44.40    5.10
  -9   5   1   47.50    5.60
  -9   5   1   40.60    5.30
   9   5  -1   44.50    4.40
  -9   5   1   46.50    4.80
   9   5  -1   32.20    4.90
   9   5  -1   36.00    4.60
  -9   5   1   42.30    5.00
   9   5  -1   40.40    6.40
   9   5  -1   45.80    6.10
  -9   5   1   44.70    6.10
  -9   5   1   39.40    5.10
  -8  -5   1   34.70    4.30
  -8  -5   1   32.90    5.00
  -8  -5   1   26.40    6.20
   8  -5  -1   28.30    7.30
  -8  -5   1   24.40   10.50
   8  -5  -1   41.30    4.60
   8  -5  -1   20.10    9.10
   8  -5  -1   33.40    3.90
  -8  -5   1   33.20    4.70
  -8  -5   1   30.70    7.10
   8   5  -1   42.30    4.90
  -8   5   1   33.40    5.40
  -8   5   1   35.00    4.90
   8   5  -1   38.80   10.40
   8   5  -1   34.80    4.70
   8   5  -1   39.80    6.40
  -8   5   1   37.00    4.40
  -8   5   1   41.20    5.60
  -8   5   1   38.80    5.10
  -8   5   1   37.00    4.90
  -8   5   1   34.10   10.10
   8   5  -1   35.70    5.10
   8   5  -1   34.10    5.30
  -7  -5   1  132.19   12.80
   7  -5  -1  124.59   11.20
   7  -5  -1  111.89    9.90
   7  -5  -1  116.49   15.90
   7  -5  -1  107.79    8.30
  -7  -5   1  100.99   10.00
  -7  -5   1  118.19    8.80
   7  -5  -1  114.89    9.10
   7  -5  -1  111.09    8.50
  -7  -5   1  117.69    9.60
   7  -5  -1  104.79    9.70
   7  -5  -1  105.09    8.20
  -7  -5   1  112.09    8.10
  -7   5   1  125.99    9.30
   7   5  -1  117.39    9.00
  -7   5   1  102.39    8.30
   7   5  -1  103.49    8.10
  -7   5   1  130.89    9.60
  -7   5   1  131.49    9.50
   7   5  -1  129.49   17.30
   7   5  -1  120.39    9.90
   7   5  -1  115.09   10.10
   7   5  -1  130.49    9.90
  -7   5   1  116.09    8.40
   6  -5  -1  228.48   16.20
   6  -5  -1  213.08   15.10
   6  -5  -1  214.88   13.00
  -6  -5   1  213.38   13.70
  -6  -5   1  219.58   17.80
  -6  -5   1  218.58   18.30
   6  -5  -1  201.58   12.40
  -6  -5   1  210.38   12.80
  -6  -5   1  216.08   13.80
  -6  -5   1  183.88   14.50
   6  -5  -1  219.38   21.70
   6  -5  -1  170.48   14.20
   6  -5  -1  202.58   14.30
   6  -5  -1  188.38   14.90
  -6  -5   1  243.98   23.10
   6  -5  -1  200.28   13.00
  -6   5   1  202.78   12.90
  -6   5   1  208.88   13.10
   6   5  -1  214.58   16.00
   6   5  -1  222.88   14.30
   6   5  -1  196.58   13.40
   6   5  -1  202.18   19.40
   6   5  -1  209.28   17.60
   6   5  -1  207.68   14.10
  -6   5   1  226.68   13.90
  -6   5   1  211.48   16.70
  -6   5   1  214.28   13.60
   6   5  -1  210.08   13.40
   6   5  -1  200.18   14.40
  -6   5   1  219.48   13.90
   5  -5  -1  191.88   13.90
  -5  -5   1  224.38   20.00
  -5  -5   1  168.08   13.50
   5  -5  -1  171.58   18.10
   5   5  -1  182.28   12.30
   5   5  -1  180.48   11.60
   5   5  -1  183.68   15.30
  -5   5   1  184.68   11.70
   5   5  -1  184.88   13.80
  -5   5   1  182.38   14.60
   5   5  -1  190.68   16.00
  -5   5   1  182.38   11.90
   4  -5  -1  136.09   14.60
  -4  -5   1  171.78   15.60
  -4  -5   1  130.39   10.80
   4  -5  -1  143.89   11.10
  -4   5   1  144.89    9.30
   4   5  -1  141.69   11.80
   4   5  -1  144.89    9.10
  -4   5   1  137.79   11.70
   4   5  -1  135.89   10.70
   4   5  -1  158.08   13.00
   4   5  -1  133.89    9.80
   3  -5  -1   64.89    6.30
   3  -5  -1   55.19    4.20
  -3  -5   1   72.59    8.70
   3  -5  -1   53.69    8.20
  -3  -5   1   56.09    6.00
  -3  -5   1   61.89    6.00
  -3   5   1   54.19    4.10
   3   5  -1   57.59    6.30
   3   5  -1   65.09    7.20
  -3   5   1   57.69    5.40
  -3   5   1   56.09    6.30
   3   5  -1   54.19    4.20
   3   5  -1   56.29    5.50
  -3   5   1   57.39    6.20
   2  -5  -1 1205.08   62.89
  -2  -5   1 1157.18   61.79
   2  -5  -1 1102.29   66.89
  -2  -5   1 1191.18   64.19
   2  -5  -1 1131.99   65.19
   2  -5  -1 1336.77   64.89
  -2  -5   1 1299.17   67.19
  -2  -5   1 1218.18   64.19
  -2   5   1 1206.68   63.59
   2   5  -1 1190.38   64.29
   2   5  -1 1087.19   61.69
  -2   5   1 1210.28   62.69
  -2   5   1 1104.39   62.79
   2   5  -1 1099.89   61.59
   2   5  -1 1254.47   64.99
  -2   5   1 1188.88   64.09
   1  -5  -1  338.07   21.70
   1  -5  -1  318.07   19.40
  -1  -5   1  340.27   20.30
  -1  -5   1  322.67   19.30
   1  -5  -1  279.87   20.40
  -1  -5   1  328.57   19.60
   1  -5  -1  326.17   18.80
  -1  -5   1  302.77   18.00
   1   5  -1  334.37   19.50
   1   5  -1  334.27   19.90
   1   5  -1  311.07   17.50
  -1   5   1  300.97   18.70
   1   5  -1  318.67   17.70
  -1   5   1  329.97   18.40
   1   5  -1  317.67   18.80
   0  -5  -1  498.65   27.60
   0  -5  -1  502.65   29.50
   0  -5  -1  454.45   27.70
   0  -5  -1  406.66   28.70
   0  -5   1  467.05   27.10
   0  -5   1  499.95   27.50
   0  -5  -1  510.05   27.30
   0   5  -1  482.75   28.00
   0   5   1  526.95   27.80
   0   5  -1  506.75   26.70
   0   5   1  479.55   26.50
   0   5  -1  467.15   25.90
   1  -5   1  334.77   21.80
   1  -5   1  332.67   20.20
  -1  -5  -1  324.37   19.90
   1  -5   1  351.56   19.50
  -1  -5  -1  319.17   19.90
  -1  -5  -1  325.87   18.70
  -1  -5  -1  340.57   22.20
  -1   5  -1  337.07   19.40
  -1   5  -1  329.37   18.40
   1   5   1  344.07   17.80
   1   5   1  319.67   19.70
   1   5   1  296.27   19.20
   2  -5   1 1173.78   68.49
  -2  -5  -1 1184.28   66.19
   2  -5   1 1306.27   65.19
   2  -5   1 1206.08   66.39
  -2  -5  -1 1149.29   66.39
  -2  -5  -1 1363.46   70.29
  -2  -5  -1 1221.98   66.39
  -2   5  -1 1191.98   68.39
   2   5   1 1222.28   66.29
  -2   5  -1 1230.98   65.99
   2   5   1 1188.38   65.79
  -3  -5  -1   57.69    6.30
  -3  -5  -1   50.09    6.40
   3  -5   1   56.99    8.00
   3  -5   1   61.49    4.90
   3  -5   1   56.79    6.30
  -3  -5  -1   56.79    6.10
  -3  -5  -1   68.79    9.00
  -3   5  -1   65.59    4.50
   3   5   1   53.99    6.10
   3   5   1   59.69    6.50
   3   5   1   56.69    5.60
   3   5   1   56.79    4.20
  -3   5  -1   60.49    6.40
   4  -5   1  141.29   11.30
  -4  -5  -1  136.59   11.20
  -4  -5  -1  161.48   15.80
   4  -5   1  132.29    8.60
   4  -5   1  140.69   13.80
  -4   5  -1  141.19    9.00
   4   5   1  134.69   11.30
  -4   5  -1  136.09   11.30
  -4   5  -1  136.49    9.10
   4   5   1  141.19    8.80
   4   5   1  136.99   10.40
  -5  -5  -1  210.08   20.00
   5  -5   1  191.88   14.70
   5  -5   1  181.08   17.50
  -5  -5  -1  172.58   14.00
  -5   5  -1  185.58   11.90
  -5   5  -1  193.28   14.80
   5   5   1  170.58   14.60
  -5   5  -1  188.58   12.10
   5   5   1  186.58   12.50
   5   5   1  190.08   16.10
   5   5   1  164.78   17.10
   5   5   1  189.88   11.70
   5   5   1  201.48   13.90
   6  -5   1  192.98   14.10
   6  -5   1  209.98   20.50
  -6  -5  -1  212.08   13.60
  -6  -5  -1  211.78   12.70
  -6  -5  -1  210.48   16.80
  -6  -5  -1  189.78   14.50
  -6  -5  -1  214.18   15.80
   6  -5   1  205.18   13.20
   6  -5   1  226.68   16.90
  -6  -5  -1  220.78   13.50
  -6  -5  -1  192.98   13.00
   6  -5   1  214.48   13.00
   6  -5   1  206.68   13.10
   6  -5   1  199.28   14.90
  -6  -5  -1  182.58   14.50
  -6  -5  -1  201.68   13.50
   6  -5   1  208.18   12.50
  -6   5  -1  225.28   13.90
   6   5   1  206.48   20.10
   6   5   1  227.38   14.40
  -6   5  -1  208.78   13.90
   6   5   1  194.48   14.70
  -6   5  -1  221.98   13.80
   6   5   1  227.08   14.60
   6   5   1  223.18   13.50
  -6   5  -1  221.28   13.50
  -6   5  -1  198.58   16.50
   6   5   1  224.98   19.50
  -6   5  -1  196.98   12.80
   7  -5   1  109.49    9.00
  -7  -5  -1  118.39   11.80
   7  -5   1  119.99    8.90
   7  -5   1  116.19    9.00
  -7  -5  -1  135.49    9.80
  -7  -5  -1  106.79    8.60
   7  -5   1  123.69   10.00
   7  -5   1  112.69   10.50
   7  -5   1   98.59   15.10
   7  -5   1  116.19    8.40
   7  -5   1  106.49    8.30
  -7  -5  -1  112.59    8.20
  -7  -5  -1  110.89    8.50
   7  -5   1  123.19    8.50
  -7  -5  -1   95.29   10.30
   7  -5   1  104.59   12.40
  -7  -5  -1  111.69    9.50
  -7   5  -1  114.29   10.20
   7   5   1  100.09    9.30
  -7   5  -1  111.79   10.80
  -7   5  -1  118.09    9.40
  -7   5  -1  127.99   15.40
  -7   5  -1  124.69    9.30
  -7   5  -1  112.39    8.80
   7   5   1  129.79    9.10
  -7   5  -1  118.79    9.90
   7   5   1  129.19   17.40
   7   5   1  131.79   10.00
   7   5   1  124.99    9.80
   7   5   1  106.39   15.30
  -7   5  -1  126.09    9.40
   7   5   1  111.19    8.20
   8  -5   1   18.40   10.30
   8  -5   1   39.90    4.40
  -8  -5  -1   37.00    4.30
   8  -5   1   37.10    4.10
  -8  -5  -1   43.30    5.50
   8  -5   1   22.90    6.30
  -8  -5  -1   25.40    5.40
   8  -5   1   34.50    6.50
  -8  -5  -1   35.00   11.10
  -8   5  -1   34.60    5.40
  -8   5  -1   34.50    5.10
  -8   5  -1   55.19   12.50
   8   5   1   30.20    4.70
  -8   5  -1   35.90    4.80
   8   5   1   33.80    5.00
  -8   5  -1   36.00    4.80
   8   5   1   49.60   11.90
   8   5   1   39.40    6.40
  -8   5  -1   34.70    4.30
   8   5   1   37.30    5.40
   8   5   1   41.30    4.90
  -8   5  -1   33.80    4.80
  -9  -5  -1   45.50    4.60
   9  -5   1   43.80    4.30
   9  -5   1   35.80    5.20
   9  -5   1   37.40    5.70
  -9  -5  -1   26.80    5.50
  -9  -5  -1   27.70    3.60
  -9  -5  -1   37.50    4.10
   9   5   1   47.10    5.70
  -9   5  -1   45.30    5.30
   9   5   1   36.50    3.90
  -9   5  -1   39.00    4.40
   9   5   1   41.90    5.20
   9   5   1   40.60    9.00
  -9   5  -1   38.80    5.00
  -9   5  -1   36.60    4.70
  -9   5  -1   41.10    4.60
  -9   5  -1   31.60    4.00
  -9   5  -1   43.80    5.40
   9   5   1   35.30    4.70
   9   5   1   37.50    4.80
   9   5   1   32.60    6.00
  -9   5  -1   43.20    5.90
  10  -5   1   43.20    4.20
 -10  -5  -1   42.30    4.20
  10   5   1   40.20    5.10
  10   5   1   40.00    4.20
 -10   5  -1   42.40    5.60
 -10   5  -1   35.50    4.60
 -10   5  -1   37.90    4.00
 -10   5  -1   41.80    3.90
  10   5   1   44.50    6.30
  10   5   1   35.50    3.90
  11  -5   1    5.10    1.50
  11  -5   1    4.70    2.10
 -11  -5  -1    5.40    1.60
 -11  -5  -1    7.10    1.70
  11   5   1    7.70    3.10
 -11   5  -1    7.70    2.40
 -11   5  -1    6.80    2.00
  11   5   1   12.40    2.50
  11   5   1    6.80    2.10
  11   5   1    6.20    1.50
 -11   5  -1    6.20    3.30
  11  -6  -1    1.20    1.50
  11  -6  -1    3.60    1.10
 -11  -6   1    3.40    1.30
 -11  -6   1    2.10    0.90
  11  -6  -1    1.30    1.70
  11   6  -1    3.60    1.50
  11   6  -1    1.50    1.10
  11   6  -1    3.30    2.00
 -11   6   1    1.30    1.20
 -11   6   1    3.40    1.70
 -11   6   1    3.00    2.20
 -10  -6   1    0.10    1.40
  10  -6  -1    1.70    1.50
  10  -6  -1   -0.80    2.10
 -10  -6   1    1.60    1.90
  10  -6  -1    0.70    2.40
 -10   6   1    1.10    2.00
 -10   6   1   -1.60    4.40
  10   6  -1    0.70    1.80
  10   6  -1    0.70    2.70
 -10   6   1    0.90    1.50
 -10   6   1    0.30    1.30
 -10   6   1    0.50    1.70
  10   6  -1    0.30    2.70
  10   6  -1   -0.10    1.90
  -9  -6   1   26.60    5.60
   9  -6  -1   34.40    4.90
   9  -6  -1   36.80    4.00
   9  -6  -1   38.30    4.50
  -9  -6   1   34.20    4.20
   9  -6  -1   39.90    4.10
   9   6  -1   32.50    5.00
   9   6  -1   35.60    4.40
  -9   6   1   43.10    5.70
  -9   6   1   45.20    5.50
  -9   6   1   32.10    4.40
   9   6  -1   30.90    3.90
  -9   6   1   36.20    4.40
   9   6  -1   37.70    6.40
  -9   6   1   43.40    5.20
  -9   6   1   32.90    4.90
   9   6  -1   38.70    5.20
   9   6  -1   37.90    4.70
  -8  -6   1  108.99    9.30
   8  -6  -1   97.79    8.50
  -8  -6   1  110.29    8.20
  -8  -6   1   98.09   11.60
   8  -6  -1  102.99    9.80
   8  -6  -1  117.29    8.00
   8  -6  -1  123.39    8.50
   8  -6  -1  111.19    8.40
  -8  -6   1  118.19    9.40
  -8   6   1  119.79    9.50
   8   6  -1  117.29    9.70
  -8   6   1  116.39    8.40
   8   6  -1  116.29   10.50
  -8   6   1  119.09    9.20
  -8   6   1   96.29    9.30
  -8   6   1   90.69    7.90
   8   6  -1  102.39    7.90
   8   6  -1  111.09   31.70
  -8   6   1  109.89    9.10
   8   6  -1  108.89    8.90
   8   6  -1  113.89    9.40
   8   6  -1  122.29    9.10
   7  -6  -1   36.80    6.00
   7  -6  -1   51.19   11.40
   7  -6  -1   49.30    4.40
  -7  -6   1   57.39    9.40
  -7  -6   1   45.10    5.60
  -7  -6   1   53.59    4.90
  -7  -6   1   38.10    4.40
  -7  -6   1   46.30    4.80
   7  -6  -1   58.99    5.40
   7  -6  -1   43.30    4.90
   7  -6  -1   37.50    6.00
  -7  -6   1   48.10    7.30
   7  -6  -1   50.39    5.50
  -7  -6   1   42.00    7.60
  -7  -6   1   38.90   11.30
   7   6  -1   50.39    6.50
   7   6  -1   45.30    5.60
  -7   6   1   56.99    5.90
  -7   6   1   56.69    5.80
   7   6  -1   55.19    5.60
  -7   6   1   53.99    5.70
   7   6  -1   55.19    6.10
  -7   6   1   52.89    5.00
   7   6  -1   56.39    6.10
  -7   6   1   50.29    8.90
   7   6  -1   48.60   10.30
   7   6  -1   44.00    4.60
  -7   6   1   47.50    4.90
   6  -6  -1  333.77   21.30
   6  -6  -1  310.87   21.80
   6  -6  -1  353.16   19.90
  -6  -6   1  352.56   21.90
   6  -6  -1  338.87   20.20
  -6  -6   1  330.37   24.30
   6  -6  -1  313.57   28.70
  -6  -6   1  276.27   21.80
  -6  -6   1  345.17   20.50
  -6  -6   1  375.36   21.70
  -6  -6   1  344.47   19.60
   6  -6  -1  334.07   19.80
  -6  -6   1  326.77   22.90
  -6  -6   1  411.86   32.50
   6  -6  -1  338.97   19.10
   6  -6  -1  277.97   21.20
   6   6  -1  360.76   21.30
  -6   6   1  338.57   24.60
   6   6  -1  369.56   22.30
  -6   6   1  345.47   20.80
   6   6  -1  335.37   21.30
   6   6  -1  309.17   20.10
   6   6  -1  337.87   27.80
  -6   6   1  362.76   20.70
   6   6  -1  350.56   20.30
  -6   6   1  349.57   20.50
  -6   6   1  323.67   19.60
   6   6  -1  348.17   25.50
   6   6  -1  329.27   23.00
  -5  -6   1  290.57   17.50
   5  -6  -1  294.47   19.80
  -5  -6   1  301.37   18.40
  -5  -6   1  322.27   19.40
   5  -6  -1  279.47   18.20
   5  -6  -1  316.97   21.20
   5  -6  -1  308.47   18.00
   5  -6  -1  300.77   18.00
   5  -6  -1  255.97   19.30
   5  -6  -1  315.07   26.60
   5  -6  -1  288.07   17.10
   5   6  -1  334.97   22.60
   5   6  -1  340.77   19.20
   5   6  -1  272.17   21.10
   5   6  -1  318.77   18.20
  -5   6   1  323.37   18.30
   5   6  -1  338.67   21.00
   5   6  -1  324.87   22.50
  -5   6   1  338.47   18.60
   4  -6  -1  379.76   23.30
  -4  -6   1  347.07   23.10
  -4  -6   1  416.76   28.70
   4  -6  -1  344.87   27.60
   4   6  -1  344.17   20.20
   4   6  -1  353.26   22.50
   4   6  -1  377.06   25.20
  -4   6   1  334.57   20.60
  -4   6   1  374.46   23.80
  -4   6   1  358.16   20.20
   4   6  -1  345.47   21.00
  -3  -6   1  264.87   19.20
  -3  -6   1  213.98   15.20
   3  -6  -1  209.88   13.20
  -3  -6   1  224.28   15.50
   3  -6  -1  204.58   18.40
   3  -6  -1  241.68   15.70
   3   6  -1  219.48   12.80
  -3   6   1  205.58   12.50
  -3   6   1  232.88   13.80
  -3   6   1  222.58   14.60
  -3   6   1  220.28   15.50
   3   6  -1  217.68   15.70
   3   6  -1  223.78   14.70
  -3   6   1  195.78   13.00
  -2  -6   1 2166.98  119.59
   2  -6  -1 2147.99  122.99
   2  -6  -1 2358.36  119.99
  -2  -6   1 2300.67  119.89
   2  -6  -1 2255.47  118.39
  -2  -6   1 2483.65  122.99
   2   6  -1 2103.89  116.69
  -2   6   1 2162.88  119.89
  -2   6   1 2255.97  119.39
   2   6  -1 2283.97  119.89
   2   6  -1 2261.67  120.49
   1  -6  -1  104.69   10.00
   1  -6  -1  119.29    9.30
  -1  -6   1  123.79    9.50
  -1  -6   1  125.89    9.20
   1  -6  -1  121.09    9.10
   1  -6  -1  114.49    8.60
   1  -6  -1  124.59   11.30
  -1  -6   1  122.19    9.80
   1   6  -1  117.79    9.20
   1   6  -1   80.89   12.20
   1   6  -1  106.79    8.00
  -1   6   1  110.89    7.60
   1   6  -1  116.39    7.40
  -1   6   1  112.49    8.50
   1   6  -1  102.29    6.70
   1   6  -1  108.29    6.80
   0  -6  -1   47.80    6.50
   0  -6  -1   56.89    6.00
   0  -6  -1   60.09    5.70
   0  -6   1   69.19    6.50
   0  -6   1   67.99    6.00
   0  -6   1   65.39    7.50
   0  -6  -1   65.99    7.50
   0  -6   1   46.60    5.20
   0  -6  -1   59.09    6.00
   0   6   1   56.79    4.80
   0   6  -1   62.39    5.00
   0   6  -1   59.79    4.30
   0   6  -1   61.69    6.30
   0   6   1   60.39    6.00
   0   6  -1   58.19    5.80
   1  -6   1  129.59   11.40
  -1  -6  -1  123.69    9.50
  -1  -6  -1  117.39    9.40
   1  -6   1  121.99    8.90
  -1  -6  -1  114.39   12.30
   1  -6   1  120.69    9.70
  -1   6  -1  103.49    6.70
   1   6   1  113.59    6.70
   1   6   1  107.69    8.70
  -1   6  -1  119.29    8.70
   1   6   1  118.79    7.20
   1   6   1  124.49    9.40
  -1   6  -1  121.09    7.70
   2  -6   1 2344.47  120.79
   2  -6   1 2353.56  122.29
  -2  -6  -1 2489.15  126.29
  -2  -6  -1 2322.97  122.09
  -2  -6  -1 2235.48  122.39
   2  -6   1 2432.76  125.19
  -2  -6  -1 2318.97  121.99
  -2   6  -1 2095.19  118.59
  -2   6  -1 2274.87  122.39
   2   6   1 2293.37  121.39
   2   6   1 2049.99  122.99
  -3  -6  -1  223.18   15.90
  -3  -6  -1  252.47   20.00
   3  -6   1  221.78   14.10
   3  -6   1  228.28   16.10
  -3  -6  -1  230.78   15.80
   3  -6   1  222.08   18.40
   3   6   1  222.08   16.10
   3   6   1  222.88   15.50
  -3   6  -1  210.58   12.90
   3   6   1  212.18   12.70
   3   6   1  225.38   14.60
  -3   6  -1  230.68   15.80
   4  -6   1  347.27   20.30
   4  -6   1  341.57   26.70
  -4  -6  -1  372.46   23.70
  -4  -6  -1  410.66   29.50
   4  -6   1  382.66   23.90
   4   6   1  375.16   24.50
  -4   6  -1  352.46   20.40
   4   6   1  349.07   22.10
  -4   6  -1  355.36   23.50
   4   6   1  349.67   20.10
  -4   6  -1  346.77   20.60
   4   6   1  341.37   23.30
  -5  -6  -1  299.97   18.00
   5  -6   1  312.87   18.70
  -5  -6  -1  360.86   29.00
   5  -6   1  336.37   22.60
  -5  -6  -1  297.17   18.70
  -5  -6  -1  337.87   19.30
  -5  -6  -1  323.47   19.80
   5  -6   1  310.77   18.50
  -5  -6  -1  318.57   21.90
   5  -6   1  306.87   25.70
   5  -6   1  294.67   17.70
   5   6   1  319.57   18.60
   5   6   1  324.97   21.00
   5   6   1  301.87   23.50
  -5   6  -1  329.17   19.10
   5   6   1  327.17   19.50
   5   6   1  321.97   22.70
  -5   6  -1  319.87   18.90
   5   6   1  343.17   33.40
  -6  -6  -1  334.77   19.60
   6  -6   1  323.67   20.10
  -6  -6  -1  316.87   19.90
   6  -6   1  319.87   21.80
  -6  -6  -1  298.27   21.50
   6  -6   1  317.77   21.30
  -6  -6  -1  343.57   19.60
  -6  -6  -1  328.07   23.50
  -6  -6  -1  345.37   20.60
  -6  -6  -1  361.26   21.50
   6  -6   1  328.77   28.80
  -6  -6  -1  401.76   32.80
   6  -6   1  351.56   20.00
   6  -6   1  339.67   19.40
   6  -6   1  333.57   20.10
  -6   6  -1  332.37   19.90
  -6   6  -1  362.76   21.10
  -6   6  -1  376.46   25.00
  -6   6  -1  362.56   20.90
   6   6   1  348.67   23.10
   6   6   1  329.07   24.80
   6   6   1  351.46   21.30
   6   6   1  359.06   20.50
  -6   6  -1  355.16   20.40
  -6   6  -1  359.46   21.70
  -6   6  -1  354.26   20.80
   6   6   1  355.96   21.70
   6   6   1  324.97   28.60
   7  -6   1   46.20    4.90
   7  -6   1   55.59    5.20
  -7  -6  -1   47.40    4.70
   7  -6   1   49.00    9.40
  -7  -6  -1   46.70    7.60
   7  -6   1   55.79    7.10
   7  -6   1   55.89    4.70
   7  -6   1   45.30    5.30
   7  -6   1   39.70    6.00
   7  -6   1   36.60    9.30
  -7  -6  -1   41.70    7.10
  -7  -6  -1   48.30    4.80
  -7  -6  -1   52.59   13.40
   7  -6   1   56.89    5.40
  -7  -6  -1   50.79    5.70
  -7   6  -1   50.89    5.60
  -7   6  -1   52.19    5.80
   7   6   1   43.10    5.60
  -7   6  -1   58.09    8.70
  -7   6  -1   52.79    5.70
   7   6   1   58.29    5.60
  -7   6  -1   49.80    4.90
   7   6   1   47.10    6.30
   7   6   1   53.99    6.20
   7   6   1   52.49    6.10
   7   6   1   19.90   10.50
   7   6   1   42.60    5.80
  -7   6  -1   62.49   10.70
  -7   6  -1   50.39    6.40
  -8  -6  -1  113.19    8.20
   8  -6   1  111.99    7.90
  -8  -6  -1   96.79   11.00
   8  -6   1  102.09    9.70
  -8  -6  -1  114.59    9.10
   8  -6   1  100.39    7.70
  -8  -6  -1  102.69    9.00
  -8  -6  -1  101.69    7.80
   8  -6   1  116.59    8.30
  -8   6  -1  118.49    8.50
   8   6   1  118.79    9.80
  -8   6  -1  101.99    8.60
   8   6   1  116.49   10.50
   8   6   1  127.59    9.20
  -8   6  -1  115.39    9.40
   8   6   1  110.19    9.10
   8   6   1   96.89   24.80
  -8   6  -1  114.59    9.20
  -8   6  -1  109.09    9.30
  -8   6  -1  112.69    9.10
   8   6   1  111.29    9.50
   9  -6   1   40.40    4.40
   9  -6   1   37.50    4.00
   9  -6   1   34.40    5.20
  -9  -6  -1   33.00    3.70
  -9  -6  -1   40.50    4.30
  -9   6  -1   36.10    4.30
  -9   6  -1   33.00    4.30
  -9   6  -1   33.30    4.80
  -9   6  -1   32.90    4.30
  -9   6  -1   28.20    4.60
  -9   6  -1   39.10    5.70
   9   6   1   40.20    6.50
   9   6   1   35.50    5.10
   9   6   1   42.30    4.70
  -9   6  -1   34.10    5.10
   9   6   1   26.60    3.80
   9   6   1   35.30    4.60
   9   6   1   33.90    5.00
 -10  -6  -1    1.10    1.70
  10  -6   1   -0.40    1.80
 -10  -6  -1    0.20    1.40
  10  -6   1    1.60    1.50
  10   6   1   -0.80    2.50
  10   6   1    0.50    1.80
 -10   6  -1   -1.40    1.40
 -10   6  -1    0.70    1.70
 -10   6  -1    0.70    2.00
 -10   6  -1    0.90    1.40
  10   6   1    0.90    1.70
  10   6   1   -2.00    1.60
  11  -6   1    3.30    1.20
  11  -6   1    4.00    2.10
 -11  -6  -1    4.20    1.30
  11   6   1    4.50    2.30
 -11   6  -1    1.60    1.50
 -11   6  -1    3.80    1.60
  11   6   1    1.30    1.10
 -11   6  -1    5.80    2.10
  11   6   1    1.20    1.20
 -11  -7   1   24.90    3.20
  11  -7  -1   17.90    1.60
 -11   7   1    9.80    3.10
 -11   7   1   14.10    2.60
  11   7  -1   14.10    2.10
 -10  -7   1   13.00    2.40
 -10  -7   1   16.90    3.80
  10  -7  -1   10.30    1.80
  10   7  -1   11.40    2.70
 -10   7   1   21.10    4.70
 -10   7   1   10.90    3.00
  10   7  -1    9.10    3.20
 -10   7   1    7.50    2.30
  10   7  -1   11.00    3.20
  10   7  -1   10.30    1.90
 -10   7   1    7.00    2.10
   9  -7  -1   -2.50    1.40
   9  -7  -1    0.40    1.40
   9  -7  -1   -0.90    1.80
   9  -7  -1   -0.70    1.60
  -9  -7   1    0.60    1.60
  -9  -7   1    0.90    1.70
  -9  -7   1   -1.00    1.60
   9   7  -1    0.80    2.10
  -9   7   1    1.30    2.30
  -9   7   1    0.30    1.70
   9   7  -1    2.80    2.20
  -9   7   1    0.00    2.60
  -9   7   1   -0.20    1.40
   9   7  -1   -2.20    2.50
  -9   7   1    1.00    2.10
   9   7  -1    0.70    1.80
  -9   7   1    0.40    2.00
  -8  -7   1   79.09    7.70
  -8  -7   1   78.59    7.00
   8  -7  -1   70.59    7.10
   8  -7  -1   85.69    7.00
   8  -7  -1   86.39    6.40
  -8  -7   1   80.99    7.60
   8  -7  -1   94.29    7.10
  -8  -7   1   83.19    6.60
  -8  -7   1   99.99   16.90
   8  -7  -1   72.29    8.20
   8  -7  -1   94.49   20.40
  -8  -7   1   64.09    9.30
  -8   7   1   77.69    7.80
   8   7  -1   82.79    7.70
   8   7  -1   84.89    8.00
  -8   7   1   87.99    7.70
  -8   7   1   87.49    7.80
   8   7  -1   84.89    7.30
  -8   7   1   82.49    7.50
  -8   7   1   77.69    6.80
   8   7  -1   74.09    8.40
   8   7  -1   81.39    7.30
  -8   7   1   63.59    8.00
  -7  -7   1   24.30    3.50
  -7  -7   1   27.60    4.60
  -7  -7   1   26.60    6.30
  -7  -7   1   17.00    2.90
   7  -7  -1   22.20    3.70
  -7  -7   1   20.60    4.00
  -7  -7   1   16.20    7.60
  -7  -7   1   16.60    5.40
   7  -7  -1   27.90    4.40
  -7  -7   1   21.40    3.00
   7  -7  -1   24.10    4.00
   7  -7  -1   19.40    4.70
   7  -7  -1   24.20    3.80
   7  -7  -1   22.50    3.00
   7  -7  -1   29.10    9.00
  -7   7   1   19.30    5.20
  -7   7   1   21.90    4.10
   7   7  -1   23.30    4.70
  -7   7   1   28.70    3.70
  -7   7   1   16.60    3.10
  -7   7   1   26.30    3.90
   7   7  -1   20.70    4.00
   7   7  -1   24.20    5.00
   7   7  -1   23.00    4.00
   7   7  -1   22.80    3.90
  -6  -7   1   58.69    5.30
  -6  -7   1   74.39   12.40
   6  -7  -1   58.59    5.70
   6  -7  -1   58.79    6.50
   6  -7  -1   58.99    5.60
   6  -7  -1   61.09    4.80
  -6  -7   1   59.29    8.50
   6  -7  -1   64.09    6.00
  -6  -7   1   54.69    7.50
  -6  -7   1   56.99    5.10
   6  -7  -1   66.69    9.10
  -6  -7   1   58.89    5.10
   6  -7  -1   52.59   12.40
  -6  -7   1   58.89    6.00
  -6  -7   1   57.99    6.70
   6  -7  -1   49.90    6.70
   6   7  -1   54.49    5.80
  -6   7   1   59.59    5.50
   6   7  -1   53.09    7.40
   6   7  -1   65.99    6.60
  -6   7   1   64.29    6.00
   6   7  -1   64.89    6.70
  -6   7   1   57.89    5.30
   6   7  -1   59.09   12.40
   6   7  -1   58.59    5.80
   6   7  -1   61.29    9.90
  -6   7   1   74.99    9.80
  -6   7   1   63.19    6.00
  -6   7   1   60.79    5.90
   6   7  -1   64.69    6.30
  -5  -7   1   52.49    5.30
   5  -7  -1   45.10   10.50
   5  -7  -1   45.40    5.80
   5  -7  -1   49.50    5.20
   5  -7  -1   51.89    5.00
  -5  -7   1   53.69    5.90
  -5  -7   1   47.00    4.40
   5  -7  -1   50.29    5.50
  -5  -7   1   47.70    6.90
  -5  -7   1   47.70    7.50
   5  -7  -1   56.09    7.20
   5  -7  -1   38.10    5.80
   5  -7  -1   51.59    5.10
  -5  -7   1   70.59   11.20
  -5  -7   1   54.49    4.80
  -5  -7   1   52.69    4.40
   5   7  -1   53.69    5.00
   5   7  -1   40.40    8.50
   5   7  -1   50.39    5.60
  -5   7   1   56.09    7.40
   5   7  -1   45.10    5.50
   5   7  -1   51.19    5.50
   5   7  -1   63.69    7.90
   5   7  -1   46.50    6.50
  -5   7   1   53.59    5.00
  -4  -7   1  185.28   18.60
   4  -7  -1  183.38   18.60
   4  -7  -1  210.48   15.30
  -4  -7   1  225.88   19.90
  -4  -7   1  180.38   14.50
   4   7  -1  179.48   11.80
  -4   7   1  181.88   15.00
  -4   7   1  193.08   12.10
   4   7  -1  183.28   16.30
   4   7  -1  196.18   15.60
   4   7  -1  198.18   14.40
   4   7  -1  197.18   12.60
   3  -7  -1   73.89   10.50
  -3  -7   1   89.79   10.80
  -3  -7   1   81.89    8.30
  -3  -7   1   82.79    8.10
   3  -7  -1   92.39    8.60
   3  -7  -1   77.19    6.50
   3   7  -1   81.49    6.30
   3   7  -1   84.79    8.30
  -3   7   1   69.69    6.70
  -3   7   1   83.69    8.30
   3   7  -1   79.59    7.30
   3   7  -1   91.49    9.30
  -3   7   1   80.09    5.40
   3   7  -1   77.89    5.70
   2  -7  -1  702.63   45.10
   2  -7  -1  741.63   40.50
   2  -7  -1  746.93   42.00
  -2  -7   1  763.42   44.30
  -2  -7   1  730.53   41.90
  -2  -7   1  690.33   41.50
   2   7  -1  690.43   38.10
  -2   7   1  718.63   41.10
   2   7  -1  710.63   41.70
  -2   7   1  702.93   38.70
  -1  -7   1  171.78   13.00
  -1  -7   1  164.98   13.20
  -1  -7   1  176.38   12.90
   1  -7  -1  179.38   12.40
   1  -7  -1  186.78   13.20
   1  -7  -1  152.88   13.60
   1  -7  -1  187.08   15.40
  -1   7   1  163.58   10.00
   1   7  -1  177.18   13.40
   1   7  -1  176.98   12.90
   1   7  -1  164.38    9.90
   1   7  -1  161.68    9.70
  -1   7   1  171.58   13.00
  -1   7   1  183.98   12.10
   1   7  -1  177.28   10.70
   1   7  -1  168.48   10.90
   0  -7   1 2553.84  136.19
   0  -7   1 2747.12  135.89
   0  -7  -1 2930.21  139.49
   0  -7  -1 2658.53  135.79
   0  -7  -1 2558.84  136.09
   0   7   1 2468.15  135.19
   0   7  -1 2515.65  136.29
   0   7   1 2378.06  133.79
   0   7   1 2594.84  133.89
   0   7  -1 2574.44  135.79
   0   7   1 2614.24  135.89
   0   7  -1 2414.86  133.29
   0   7  -1 2591.54  133.99
   0   7  -1 2252.37  132.09
  -1  -7  -1  152.28   14.30
   1  -7   1  174.28   13.30
   1  -7   1  181.38   12.50
   1  -7   1  194.78   15.50
  -1  -7  -1  170.48   12.90
  -1  -7  -1  179.68   13.10
   1   7   1  174.88    9.90
  -1   7  -1  162.58   13.20
   1   7   1  173.98   10.20
   1   7   1  165.28   12.10
   1   7   1  172.18   13.50
  -1   7  -1  153.68    9.60
  -1   7  -1  178.68   12.00
   1   7   1  181.98   12.90
  -1   7  -1  168.58   10.60
   2  -7   1  716.33   40.40
  -2  -7  -1  754.82   42.10
   2  -7   1  773.22   45.20
  -2  -7  -1  726.43   41.70
   2  -7   1  745.73   42.20
  -2  -7  -1  694.43   45.10
   2   7   1  708.23   41.00
   2   7   1  737.33   41.80
  -2   7  -1  766.62   41.10
   2   7   1  643.94   37.60
  -2   7  -1  659.63   37.80
  -2   7  -1  703.23   39.00
  -3  -7  -1   87.49   11.30
   3  -7   1   91.09    8.90
   3  -7   1   75.99    6.90
  -3  -7  -1   77.39    8.40
  -3  -7  -1   86.09    8.50
   3  -7   1   83.99   10.60
  -3   7  -1   91.09    8.50
   3   7   1   86.89    8.90
   3   7   1   80.49    7.30
  -3   7  -1   82.29    6.00
   3   7   1   86.59    8.40
  -3   7  -1   82.59    5.80
   4  -7   1  201.28   18.40
   4  -7   1  197.68   15.50
   4  -7   1  181.08   12.00
  -4  -7  -1  185.98   15.00
  -4   7  -1  184.38   11.90
   4   7   1  196.38   16.00
   4   7   1  177.98   11.50
   4   7   1  184.88   14.80
   4   7   1  190.18   12.30
  -4   7  -1  203.08   15.10
   4   7   1  205.88   13.90
  -4   7  -1  184.38   11.70
   5  -7   1   54.49    4.80
  -5  -7  -1   44.70    9.80
   5  -7   1   54.89    9.70
  -5  -7  -1   50.69    5.60
   5  -7   1   43.80    6.80
  -5  -7  -1   44.70    5.80
  -5  -7  -1   47.60    5.10
   5  -7   1   41.30    5.30
  -5  -7  -1   53.29    4.30
   5  -7   1   50.39    5.00
   5  -7   1   43.00    5.60
   5  -7   1   53.69    5.50
  -5  -7  -1   50.49    4.90
  -5  -7  -1   57.19    7.40
   5  -7   1   54.39    4.10
   5  -7   1   57.59    7.70
   5   7   1   50.79    6.30
   5   7   1   55.39    8.60
   5   7   1   50.29    5.30
   5   7   1   37.20    8.00
   5   7   1   55.59    6.00
  -5   7  -1   46.50    5.60
  -5   7  -1   52.19    5.00
  -5   7  -1   40.00    7.40
  -5   7  -1   50.19    5.30
   5   7   1   52.19   10.80
  -5   7  -1   54.49    5.00
   5   7   1   51.49    4.80
   5   7   1   55.79    5.40
  -5   7  -1   47.30    4.50
   6  -7   1   66.49    7.10
   6  -7   1   50.49    5.40
  -6  -7  -1   59.99    6.50
  -6  -7  -1   45.30    7.60
  -6  -7  -1   63.19   12.60
   6  -7   1   59.29    5.80
   6  -7   1   61.19    6.50
  -6  -7  -1   56.39    4.90
  -6  -7  -1   48.30    5.20
  -6  -7  -1   64.59    7.90
   6  -7   1   56.49    5.50
  -6  -7  -1   59.99    6.10
   6  -7   1   61.39    9.00
  -6  -7  -1   59.09    5.00
   6  -7   1   46.70   10.60
   6  -7   1   65.69    4.90
  -6  -7  -1   49.99    6.50
   6   7   1   53.79    9.50
  -6   7  -1   61.49    5.60
  -6   7  -1   54.29    9.80
   6   7   1   60.99    5.70
  -6   7  -1   61.49    6.00
  -6   7  -1   62.39    6.10
  -6   7  -1   57.19    5.30
   6   7   1   53.49   12.30
   6   7   1   61.19    6.20
   6   7   1   64.59    6.50
  -6   7  -1   70.69    9.00
  -6   7  -1   67.09    6.10
  -6   7  -1   60.59    6.70
   6   7   1   56.09    7.40
  -7  -7  -1   22.00    3.50
  -7  -7  -1   24.80    3.30
   7  -7   1   25.50    4.10
  -7  -7  -1   25.80    4.70
  -7  -7  -1   18.50    5.40
   7  -7   1   29.60    9.00
  -7  -7  -1   15.90    7.70
   7  -7   1   25.60    3.80
   7  -7   1   17.40    4.30
  -7  -7  -1   22.00    3.20
   7  -7   1   27.30    7.00
   7  -7   1   25.00    3.20
   7  -7   1   26.70    4.10
  -7  -7  -1   24.20    4.30
   7  -7   1   25.00    3.80
  -7   7  -1   22.60    3.90
   7   7   1   18.50    3.90
  -7   7  -1   20.90    4.60
   7   7   1   19.50    3.80
  -7   7  -1   28.50    4.90
  -7   7  -1   23.50    3.50
  -7   7  -1   22.00    4.60
   7   7   1   20.10    4.40
   7   7   1   24.50    5.00
   7   7   1   21.50    4.40
  -7   7  -1   24.30    3.70
  -8  -7  -1   53.19   14.90
   8  -7   1   85.09    6.30
  -8  -7  -1   78.69    6.40
  -8  -7  -1   82.29    7.50
   8  -7   1   66.49    7.00
   8  -7   1   69.79    8.60
  -8  -7  -1   80.49    6.40
  -8  -7  -1   76.99    7.40
   8  -7   1   82.79    6.70
   8  -7   1   65.99    8.10
   8   7   1   79.99    7.10
   8   7   1   82.59    7.60
  -8   7  -1   85.69    7.60
   8   7   1   79.69    7.70
  -8   7  -1   78.79    6.70
  -8   7  -1   72.79    6.70
   8   7   1   82.69    7.80
  -8   7  -1   75.69    7.70
  -8   7  -1   83.59    7.40
  -8   7  -1   81.09    7.40
   8   7   1   83.79    8.40
   9  -7   1    1.40    1.40
  -9  -7  -1    0.60    1.60
  -9  -7  -1    0.80    1.60
  -9  -7  -1    1.20    2.00
   9  -7   1   -1.40    1.70
   9  -7   1    1.10    1.70
  -9  -7  -1    1.10    2.20
   9   7   1    1.80    2.40
  -9   7  -1    0.90    1.90
   9   7   1    0.60    2.20
  -9   7  -1   -0.30    2.20
  -9   7  -1    2.10    2.70
  -9   7  -1    2.10    1.80
  -9   7  -1    0.40    1.60
   9   7   1    1.40    2.20
  -9   7  -1   -0.70    1.90
  -9   7  -1    1.70    2.20
   9   7   1    1.80    3.00
   9   7   1    4.70    2.30
  10  -7   1   17.70    3.90
  10  -7   1    7.20    2.40
 -10  -7  -1    7.10    2.20
  10   7   1    7.20    2.90
 -10   7  -1    4.40    2.40
 -10   7  -1   13.40    3.90
  10   7   1   11.70    2.30
  10   7   1   10.90    3.70
 -10   7  -1    7.40    2.20
  10   7   1    5.70    1.90
  11  -7   1   18.50    1.80
 -11  -7  -1   21.90    2.50
  11  -7   1   26.50    5.40
 -11  -7  -1   14.30    2.10
 -11  -7  -1   13.80    1.90
  11   7   1   12.70    2.70
  11   7   1   20.50    3.30
 -11   7  -1   20.20    4.00
  11   7   1   16.40    2.10
 -11  -8   1    2.50    1.10
  11  -8  -1    1.20    1.40
 -11  -8   1    3.00    0.80
  11   8  -1    2.80    1.20
 -11   8   1    0.50    1.40
 -11   8   1    3.80    1.30
 -10  -8   1   15.40    2.50
 -10  -8   1    9.60    1.80
  10  -8  -1    6.60    2.90
  10  -8  -1   15.30    1.90
  10  -8  -1   14.70    3.50
  10  -8  -1   14.10    3.70
 -10   8   1   16.30    2.50
 -10   8   1   14.50    2.80
  10   8  -1   11.70    2.00
  10   8  -1   11.30    2.80
 -10   8   1   10.80    2.60
  10   8  -1   16.90    3.10
 -10   8   1   12.30    2.30
  10   8  -1   10.30    2.40
   9  -8  -1  118.19    7.70
   9  -8  -1  100.39    8.90
  -9  -8   1  102.59    7.60
   9  -8  -1   85.39    9.10
  -9  -8   1  109.79    7.30
   9  -8  -1  102.19    6.80
   9  -8  -1   84.49    9.10
  -9   8   1  106.29    7.50
   9   8  -1   96.49    8.00
  -9   8   1  112.09    8.90
  -9   8   1   87.29    7.80
   9   8  -1  112.29    8.70
  -9   8   1  104.09    8.40
  -9   8   1   88.69    8.40
   9   8  -1   89.29    7.70
   9   8  -1  108.19    8.00
   9   8  -1   95.89    8.80
   8  -8  -1    5.90    2.50
   8  -8  -1    5.80    2.30
  -8  -8   1    3.40    1.70
  -8  -8   1    8.90    2.80
  -8  -8   1    5.10    2.70
   8  -8  -1    5.90    3.40
   8  -8  -1    6.60    2.10
   8  -8  -1    2.00    2.10
  -8  -8   1    6.30    3.10
  -8  -8   1    6.30    2.40
   8  -8  -1    6.00    2.60
   8   8  -1    6.80    2.50
  -8   8   1    4.80    2.30
  -8   8   1    4.40    2.60
   8   8  -1    9.30    3.70
   8   8  -1    9.70    4.80
  -8   8   1    3.90    2.20
   8   8  -1    6.40    2.80
  -8   8   1    6.90    2.60
  -8   8   1    5.40    1.70
  -8   8   1    5.10    2.40
   8   8  -1    5.30    2.60
   7  -8  -1   57.99   14.10
   7  -8  -1   62.19    5.10
   7  -8  -1   59.69    6.80
   7  -8  -1   67.79    6.50
   7  -8  -1   61.69    5.90
  -7  -8   1   58.59    9.20
  -7  -8   1   55.39    6.70
  -7  -8   1   63.19    6.20
  -7  -8   1   56.79    6.40
  -7  -8   1   71.39   13.80
  -7  -8   1   62.89    7.20
  -7  -8   1   66.19    5.60
   7  -8  -1   61.79    7.90
   7  -8  -1   68.89    6.20
   7   8  -1   59.49    7.00
   7   8  -1   67.19    6.80
  -7   8   1   60.89    6.40
   7   8  -1   76.09    6.60
   7   8  -1   64.09    8.50
   7   8  -1   58.89    6.50
  -7   8   1   67.59    6.50
  -7   8   1   65.49    6.60
  -7   8   1   69.49   11.10
  -7   8   1   63.49    5.80
   7   8  -1   66.79    6.90
  -6  -8   1   14.90    2.70
   6  -8  -1   10.50    6.00
   6  -8  -1   17.60    6.20
   6  -8  -1   17.80    3.40
  -6  -8   1   11.90    4.60
   6  -8  -1    9.40    5.60
  -6  -8   1   14.30    5.60
  -6  -8   1   15.30    2.80
  -6  -8   1   16.10    4.00
   6  -8  -1   13.60    4.20
  -6  -8   1   12.80    3.40
  -6  -8   1   14.10    2.70
   6   8  -1   12.50    3.40
  -6   8   1   16.90    3.00
   6   8  -1    9.80    4.10
  -6   8   1   16.80    6.10
   6   8  -1   23.50    8.90
   6   8  -1   14.90    3.30
   6   8  -1   13.00    5.60
  -6   8   1   14.70    3.10
  -6   8   1   13.90    2.70
   6   8  -1   13.80    3.50
   6   8  -1    5.00    5.40
  -6   8   1   18.70    3.60
  -6   8   1   11.80    3.10
   5  -8  -1    2.20    1.90
  -5  -8   1    6.60    2.10
  -5  -8   1    4.80    2.20
  -5  -8   1    1.70    1.80
   5  -8  -1    3.40    1.10
  -5  -8   1    5.00    2.50
   5  -8  -1    4.70    2.20
  -5  -8   1    3.80    1.40
   5  -8  -1   -4.60    2.60
  -5  -8   1    3.10    1.80
   5  -8  -1    3.40    2.40
   5  -8  -1    2.70    2.40
   5  -8  -1    3.30    2.40
   5  -8  -1    2.00    2.20
   5  -8  -1    5.80    4.40
   5  -8  -1    4.10    2.60
   5   8  -1    3.30    2.10
   5   8  -1    2.50    1.70
   5   8  -1    2.80    1.90
   5   8  -1    6.10    3.20
   5   8  -1    3.30    2.30
  -5   8   1    0.80    1.70
  -5   8   1    5.10    1.90
  -5   8   1    6.80    4.20
  -5   8   1    2.80    2.20
   5   8  -1    4.70    2.10
   5   8  -1    1.00    3.80
  -4  -8   1  224.38   17.80
  -4  -8   1  221.88   13.80
  -4  -8   1  250.67   17.70
  -4  -8   1  198.88   14.60
   4  -8  -1  185.38   16.20
  -4  -8   1  228.68   15.70
   4  -8  -1  203.38   17.00
  -4  -8   1  221.98   14.10
  -4  -8   1  218.88   13.40
  -4  -8   1  213.48   14.10
   4  -8  -1  257.17   22.60
  -4  -8   1  248.48   21.90
   4  -8  -1  233.58   14.80
   4  -8  -1  222.38   14.20
   4  -8  -1  258.37   18.20
  -4   8   1  238.68   14.20
   4   8  -1  243.48   14.10
  -4   8   1  225.18   17.50
   4   8  -1  252.57   17.10
   4   8  -1  236.88   14.80
   4   8  -1  248.68   18.40
   4   8  -1  238.78   19.20
  -4   8   1  249.68   14.00
  -3  -8   1   74.59   10.20
   3  -8  -1   61.49    6.30
   3  -8  -1   74.49    8.20
   3  -8  -1   79.79   11.00
  -3  -8   1   69.09    7.90
   3   8  -1   70.59    8.10
   3   8  -1   68.19    8.70
  -3   8   1   71.49    5.00
  -3   8   1   67.69    7.60
   3   8  -1   66.09    5.70
   3   8  -1   65.09    7.00
  -2  -8   1  429.66   27.20
   2  -8  -1  430.16   27.40
   2  -8  -1  446.06   26.10
   2  -8  -1  457.35   31.20
  -2  -8   1  401.26   28.70
  -2  -8   1  472.05   27.80
  -2   8   1  436.86   26.40
   2   8  -1  416.06   27.80
   2   8  -1  404.66   23.10
  -2   8   1  370.96   22.60
   2   8  -1  439.86   27.30
   1  -8  -1  608.84   37.20
  -1  -8   1  603.54   33.80
   1  -8  -1  588.44   34.00
   1  -8  -1  565.84   32.90
  -1  -8   1  475.15   33.10
  -1  -8   1  567.84   33.70
   1   8  -1  521.75   29.40
  -1   8   1  577.34   33.90
  -1   8   1  563.54   31.90
  -1   8   1  473.75   29.20
   1   8  -1  563.24   34.00
   1   8  -1  562.74   33.30
   1   8  -1  524.85   29.20
   1   8  -1  533.25   30.20
   0  -8   1   84.39    8.30
   0  -8  -1  111.39   10.10
   0  -8  -1  111.29    9.70
   0  -8  -1  119.39   12.10
   0  -8   1  110.29    9.70
   0  -8  -1   99.19   10.60
   0  -8   1  119.09   10.40
   0   8  -1  106.79    8.10
   0   8   1  100.49    6.90
   0   8   1  105.99    7.90
   0   8   1  107.89    9.70
   0   8   1  113.49    9.50
   0   8  -1   95.99    6.30
   0   8  -1   99.19    6.90
   0   8  -1  118.49    9.80
   0   8   1  102.09    6.70
   0   8  -1  113.19   10.40
  -1  -8  -1  586.44   34.40
  -1  -8  -1  497.45   35.90
   1  -8   1  577.94   34.70
   1  -8   1  658.93   38.20
   1  -8   1  569.04   33.40
  -1  -8  -1  587.24   34.40
  -1   8  -1  505.95   29.80
  -1   8  -1  575.84   32.60
   1   8   1  519.65   29.70
  -1   8  -1  569.24   34.80
  -1   8  -1  539.75   30.80
   1   8   1  609.84   33.70
   1   8   1  572.24   30.40
   1   8   1  530.65   32.50
   2  -8   1  429.76   28.20
  -2  -8  -1  429.46   27.70
  -2  -8  -1  404.26   30.70
  -2  -8  -1  461.55   28.30
   2  -8   1  476.45   31.50
   2  -8   1  445.76   26.70
  -2   8  -1  441.06   24.90
  -2   8  -1  437.46   26.70
  -2   8  -1  427.66   28.50
   2   8   1  421.06   27.80
   2   8   1  401.06   23.30
   2   8   1  454.55   27.40
   3  -8   1   68.99    6.70
   3  -8   1   76.29   10.60
  -3  -8  -1   78.89    8.30
  -3  -8  -1   65.49   10.50
  -3  -8  -1   78.69    8.50
  -3   8  -1   64.69    5.10
  -3   8  -1   67.99    7.70
   3   8   1   65.19    4.90
   3   8   1   69.09    8.60
  -3   8  -1   67.79    5.40
   3   8   1   74.59    8.10
   3   8   1   65.79    6.80
  -3   8  -1   67.09    6.20
   4  -8   1  228.08   14.60
  -4  -8  -1  235.58   17.30
   4  -8   1  241.78   18.50
   4  -8   1  200.58   14.50
  -4  -8  -1  233.08   15.50
  -4  -8  -1  241.58   23.00
  -4  -8  -1  224.48   13.40
   4  -8   1  222.18   13.20
  -4  -8  -1  234.98   18.30
  -4  -8  -1  256.37   15.50
  -4  -8  -1  242.08   14.70
   4  -8   1  190.38   19.30
   4  -8   1  263.87   22.50
   4   8   1  232.68   17.90
   4   8   1  240.98   19.10
   4   8   1  236.98   14.00
  -4   8  -1  245.58   15.50
   4   8   1  227.88   16.40
  -4   8  -1  252.17   18.10
   4   8   1  225.48   14.70
  -4   8  -1  244.28   14.30
  -4   8  -1  243.98   14.60
   5  -8   1    2.40    3.80
  -5  -8  -1    4.90    1.50
  -5  -8  -1    3.00    2.30
  -5  -8  -1    4.10    2.60
  -5  -8  -1    5.10    2.00
  -5  -8  -1    5.90    2.30
  -5  -8  -1    0.50    1.90
   5  -8   1    2.30    1.90
   5  -8   1    5.60    2.80
  -5  -8  -1    5.40    2.10
   5  -8   1    1.90    2.10
   5  -8   1   16.60    4.10
   5  -8   1    6.00    2.20
   5  -8   1    4.00    1.20
  -5  -8  -1    5.90    5.20
  -5  -8  -1    2.30    2.40
   5  -8   1    3.50    2.60
  -5  -8  -1    3.50    2.10
  -5   8  -1    3.50    1.80
   5   8   1    2.20    2.60
   5   8   1    5.50    2.20
   5   8   1    3.00    1.80
  -5   8  -1   -3.00    2.70
  -5   8  -1    4.60    2.00
   5   8   1    3.20    1.90
   5   8   1   -1.50    5.30
  -5   8  -1    6.80    2.40
   5   8   1   -1.90    3.20
  -5   8  -1    2.80    1.70
  -5   8  -1    3.70    2.40
   6  -8   1   15.80    6.20
  -6  -8  -1   15.90    7.20
   6  -8   1   12.50    3.10
   6  -8   1   14.90    3.40
  -6  -8  -1   13.90    3.30
   6  -8   1   22.90    6.30
  -6  -8  -1   12.40    3.60
   6  -8   1    7.30    4.80
  -6  -8  -1   13.50    3.40
   6  -8   1   12.60    3.10
   6  -8   1   16.60    3.50
  -6  -8  -1   15.50    4.50
  -6   8  -1   15.30    3.30
  -6   8  -1   16.50    4.00
   6   8   1   13.60    2.90
   6   8   1   10.90    7.20
   6   8   1   17.00    3.40
  -6   8  -1   21.10    5.40
  -6   8  -1   14.90    4.00
   6   8   1   16.00    5.40
   6   8   1   21.90    7.20
  -6   8  -1   17.20    3.70
   6   8   1   15.20    3.60
  -7  -8  -1   51.49    6.00
  -7  -8  -1   60.69    7.00
   7  -8   1   66.99    6.20
   7  -8   1   66.29    5.30
  -7  -8  -1   73.89    6.70
   7  -8   1   63.49   11.80
   7  -8   1   49.60    7.20
  -7  -8  -1   61.69   14.60
   7  -8   1   65.09    6.10
  -7  -8  -1   71.99    5.60
   7  -8   1   72.99    7.20
  -7  -8  -1   62.19    6.70
  -7  -8  -1   72.09   10.40
   7  -8   1   79.79   14.20
  -7  -8  -1   62.39    5.80
   7  -8   1   70.39    6.30
  -7   8  -1   59.49   11.00
  -7   8  -1   65.59    6.00
  -7   8  -1   64.49    6.50
  -7   8  -1   62.49    5.70
   7   8   1   60.49    6.30
   7   8   1   62.89    7.30
  -7   8  -1   66.19    6.60
   7   8   1   61.39    6.80
   7   8   1   70.39    6.90
  -7   8  -1   63.09    6.60
   7   8   1   69.19    6.50
   8  -8   1    6.70    2.60
  -8  -8  -1    6.60    2.00
  -8  -8  -1    8.50    3.20
   8  -8   1    6.60    2.20
  -8  -8  -1    3.70    1.90
  -8  -8  -1    4.90    2.60
  -8  -8  -1    4.60    2.60
   8  -8   1    5.40    2.60
  -8  -8  -1    6.10    2.20
   8  -8   1    7.30    3.50
   8  -8   1    5.30    2.60
   8   8   1    7.70    2.90
   8   8   1    6.80    3.20
   8   8   1    9.20    3.60
  -8   8  -1    5.40    2.40
  -8   8  -1    7.60    2.50
  -8   8  -1    8.90    2.90
   8   8   1    8.20    2.90
   8   8   1    6.10    2.60
  -8   8  -1    7.70    2.80
  -8   8  -1    6.60    2.40
   9  -8   1   95.89    8.80
  -9  -8  -1  108.69    8.10
  -9  -8  -1  108.29    7.30
  -9  -8  -1   92.99    6.90
   9  -8   1  115.29    7.20
  -9  -8  -1  100.59    8.60
   9  -8   1  110.69    7.50
  -9   8  -1  104.19   10.80
  -9   8  -1   90.09    7.80
  -9   8  -1  113.79    9.80
  -9   8  -1  101.89    8.30
   9   8   1   99.69    9.10
  -9   8  -1  117.39    9.30
  -9   8  -1  104.99    7.60
   9   8   1   97.39    8.40
   9   8   1  107.89    8.20
   9   8   1   92.69    8.20
  10  -8   1   17.30    2.20
  10  -8   1   13.20    3.40
 -10  -8  -1   15.60    2.20
 -10  -8  -1    9.40    2.10
 -10   8  -1   15.70    3.30
 -10   8  -1   16.90    2.90
  10   8   1   12.80    2.60
  10   8   1    9.20    2.00
 -10   8  -1   13.40    2.30
  10   8   1   15.10    2.50
  10   8   1   20.00    3.60
 -11  -8  -1    0.50    1.00
  11  -8   1    1.00    1.20
 -11   8  -1   -0.40    0.80
  11   8   1    0.90    1.20
 -11   8  -1    1.80    1.20
 -10  -9   1    8.40    2.00
  10  -9  -1    8.20    2.90
 -10  -9   1    8.20    1.40
  10  -9  -1    8.80    1.80
 -10  -9   1    9.40    2.40
  10   9  -1   11.50    2.40
 -10   9   1    6.70    1.70
  10   9  -1    6.60    2.20
 -10   9   1    9.10    1.80
 -10   9   1    8.80    2.30
 -10   9   1    5.50    1.50
  10   9  -1    5.10    1.80
   9  -9  -1   42.30    4.20
   9  -9  -1   32.50    5.40
   9  -9  -1   35.90    3.70
   9  -9  -1   28.80    4.00
  -9  -9   1   41.30    3.50
  -9  -9   1   28.10    3.80
  -9  -9   1   31.90    4.40
   9  -9  -1   38.20    6.60
  -9  -9   1   33.90    3.50
  -9   9   1   34.90    3.90
  -9   9   1   31.60    4.10
  -9   9   1   36.30    4.70
  -9   9   1   27.70    4.30
   9   9  -1   31.40    4.00
   9   9  -1   29.00    4.10
  -9   9   1   32.00    4.60
   9   9  -1   35.50    4.50
   9   9  -1   22.10    4.60
   9   9  -1   38.90    4.50
   8  -9  -1    2.70    2.40
   8  -9  -1   10.60    2.60
   8  -9  -1    8.50    3.40
   8  -9  -1    9.30    2.70
   8  -9  -1    4.50    2.20
  -8  -9   1    6.60    2.50
   8  -9  -1    7.60    1.70
  -8  -9   1    5.90    3.00
   8  -9  -1    8.70    3.00
  -8  -9   1    7.80    1.90
   8  -9  -1    7.80    3.60
  -8  -9   1    9.10    2.20
   8   9  -1    7.30    3.20
  -8   9   1    7.60    2.70
   8   9  -1    9.20    2.90
  -8   9   1    5.10    2.00
   8   9  -1    8.80    2.90
   8   9  -1    6.60    2.60
   8   9  -1    6.80    2.70
  -8   9   1    7.00    3.10
  -8   9   1    6.60    2.50
  -8   9   1    7.90    2.60
  -7  -9   1   71.79    7.50
   7  -9  -1   67.29    6.60
  -7  -9   1   63.49   15.90
  -7  -9   1   67.59    6.80
  -7  -9   1   59.09    5.60
  -7  -9   1   74.89   10.90
  -7  -9   1   69.09    6.50
   7  -9  -1   73.29    6.40
   7  -9  -1   51.29    6.40
   7  -9  -1   71.99   15.90
   7  -9  -1   70.69    7.30
  -7  -9   1   65.59    5.90
   7  -9  -1   64.19    6.70
   7  -9  -1   74.39    6.40
  -7  -9   1   69.79    5.60
   7  -9  -1   59.59    7.80
   7  -9  -1   67.69    5.00
   7   9  -1   51.49    6.60
   7   9  -1   65.69    6.70
  -7   9   1   66.59    5.90
  -7   9   1   58.09    6.30
  -7   9   1   55.09    5.70
  -7   9   1   79.09    7.80
   7   9  -1   64.39    6.90
   7   9  -1   69.89    7.10
  -7   9   1   65.69    6.60
   7   9  -1   55.29    8.00
  -6  -9   1   90.89    7.50
   6  -9  -1  101.49    6.50
  -6  -9   1   87.79    7.60
  -6  -9   1   91.29    8.10
   6  -9  -1   94.39   15.00
   6  -9  -1   92.29    9.20
   6  -9  -1   94.59    8.10
   6  -9  -1  103.89   13.60
  -6  -9   1   89.69    7.20
  -6  -9   1   97.19   10.90
   6  -9  -1  101.59    7.90
   6  -9  -1  100.69    7.90
   6  -9  -1   79.99    9.20
  -6  -9   1   96.39   15.90
  -6  -9   1   99.79    9.30
  -6  -9   1   95.39    7.00
   6   9  -1   97.59    8.10
   6   9  -1   90.09    9.60
  -6   9   1   97.19   10.50
   6   9  -1   93.19   10.40
   6   9  -1   85.39    8.10
  -6   9   1   95.89    7.30
  -6   9   1  101.69    8.20
   6   9  -1   99.69    7.90
  -6   9   1  103.69    8.20
  -6   9   1   90.29    8.90
  -6   9   1   88.89    7.10
   6   9  -1   95.69    8.30
   5  -9  -1  121.19    9.20
   5  -9  -1  120.59   10.60
  -5  -9   1  123.59   12.70
   5  -9  -1  106.59   10.40
  -5  -9   1  128.49   10.50
   5  -9  -1  132.09    9.10
   5  -9  -1  130.79   17.20
   5  -9  -1  126.89    9.10
  -5  -9   1  126.59    8.60
   5  -9  -1  139.99    7.70
   5  -9  -1  130.19    8.70
  -5  -9   1  119.99   16.80
  -5  -9   1  123.39    9.10
  -5  -9   1  115.89    8.90
  -5  -9   1  127.99    9.30
   5  -9  -1  121.79    9.40
   5  -9  -1  122.79   12.90
  -5  -9   1  113.89    8.00
   5  -9  -1   95.49    9.50
   5   9  -1  117.29    9.60
   5   9  -1  122.89    9.70
  -5   9   1  119.79    9.30
  -5   9   1  127.99    9.10
  -5   9   1  126.19    9.10
   5   9  -1  121.39    9.40
   5   9  -1  120.59    8.90
   5   9  -1  121.29   11.50
  -5   9   1  116.29    8.40
   5   9  -1  108.29    8.90
   5   9  -1  105.59   13.50
  -4  -9   1   15.30    2.80
  -4  -9   1   19.60    4.60
  -4  -9   1   14.90    3.00
   4  -9  -1   19.20    3.30
   4  -9  -1   15.30    3.90
  -4  -9   1   19.70    3.40
   4  -9  -1   17.10    3.20
  -4  -9   1   17.00    6.70
  -4  -9   1   18.50    2.50
  -4  -9   1   14.80    2.80
   4  -9  -1   20.20    4.40
   4  -9  -1   18.50    3.60
   4  -9  -1   16.90    3.40
   4  -9  -1   14.00    7.30
   4  -9  -1   14.60    4.70
   4  -9  -1   23.90    3.30
  -4  -9   1   19.30    4.10
  -4  -9   1   15.20    3.10
   4  -9  -1   17.50    2.10
  -4   9   1   12.50    2.80
   4   9  -1   19.10    3.30
   4   9  -1   19.40    3.60
   4   9  -1   22.90    5.00
  -4   9   1   19.00    3.00
   4   9  -1   19.40    4.70
  -4   9   1   10.90    4.40
   4   9  -1   20.40    5.10
   3  -9  -1  111.59   11.40
   3  -9  -1  115.59    9.40
  -3  -9   1  113.69   11.40
   3  -9  -1  109.99    8.10
  -3  -9   1   95.59    7.60
  -3  -9   1  112.49    8.40
  -3  -9   1  106.39   13.20
   3  -9  -1  114.09   10.30
   3  -9  -1  116.39    8.60
  -3  -9   1  123.19   10.70
  -3  -9   1  114.99   11.00
   3  -9  -1  101.39   13.60
   3  -9  -1  100.39    8.10
  -3  -9   1  102.79    7.00
   3   9  -1  113.19   12.10
  -3   9   1  110.99   11.50
  -3   9   1  118.29    7.70
   3   9  -1  120.79   10.20
   3   9  -1  107.49    7.50
  -3   9   1  108.39    7.70
   3   9  -1  109.49   11.20
   3   9  -1  104.59    8.10
   2  -9  -1   55.59    5.40
   2  -9  -1   58.79    9.70
   2  -9  -1   68.19    7.00
   2  -9  -1   70.29    8.00
  -2  -9   1   57.29    8.30
  -2  -9   1   59.09    5.00
   2  -9  -1   56.69    5.10
   2  -9  -1   58.39    5.30
   2  -9  -1   58.89    6.40
  -2  -9   1   53.89    5.60
  -2  -9   1   55.99    7.30
  -2  -9   1   63.69    5.20
  -2  -9   1   59.19    5.80
   2  -9  -1   61.09    5.10
  -2  -9   1   57.29    7.70
  -2   9   1   66.49    7.00
   2   9  -1   60.99    7.60
   2   9  -1   44.30    8.00
   2   9  -1   56.19    5.00
  -2   9   1   61.69    8.00
   1  -9  -1   79.99   10.50
  -1  -9   1   72.49    8.20
   1  -9  -1   77.39    7.90
   1  -9  -1   83.99    9.90
  -1  -9   1   73.99    8.40
   1   9  -1   73.99    8.10
  -1   9   1   69.69    8.30
  -1   9   1   72.19    7.20
  -1   9   1   69.99    5.60
   1   9  -1   61.79    8.50
   1   9  -1   64.19    4.80
  -1   9   1   63.49    4.30
   0  -9  -1  319.37   21.40
   0  -9   1  306.77   23.80
   0  -9  -1  298.07   23.20
   0  -9  -1  327.47   27.20
   0  -9  -1  252.67   21.80
   0  -9   1  341.17   21.60
   0   9  -1  295.07   21.80
   0   9  -1  303.27   17.50
   0   9  -1  334.07   19.10
   0   9   1  317.47   17.50
   0   9   1  301.57   20.60
   0   9   1  310.17   21.40
   0   9  -1  306.77   21.20
   0   9  -1  291.37   16.80
   0   9   1  322.27   18.70
   0   9   1  275.57   16.30
  -1  -9  -1   54.59    8.60
  -1  -9  -1   69.59    8.20
   1  -9   1   72.09    7.90
   1  -9   1   78.49    8.60
   1  -9   1   85.89   10.80
  -1   9  -1   73.19    7.00
  -1   9  -1   67.39    4.60
   1   9   1   61.19    4.30
  -1   9  -1   70.19    8.10
   1   9   1   57.29    4.90
   1   9   1   81.99    8.60
  -1   9  -1   65.49    5.40
   2  -9   1   57.29    6.90
  -2  -9  -1   57.99    4.80
  -2  -9  -1   62.79    7.60
   2  -9   1   59.69    7.80
  -2  -9  -1   57.99    5.30
   2  -9   1   50.29    5.40
  -2  -9  -1   46.60    9.00
  -2  -9  -1   54.19    7.20
   2  -9   1   53.39    4.80
   2  -9   1   75.69   10.40
  -2  -9  -1   58.49    5.20
   2  -9   1   54.19    6.10
  -2  -9  -1   61.19    5.80
   2  -9   1   53.59    5.20
  -2   9  -1   55.49    4.40
   2   9   1   62.79    8.00
  -2   9  -1   54.29    6.80
   2   9   1   61.29    4.20
  -2   9  -1   59.39    8.70
   2   9   1   60.79    7.10
  -2   9  -1   62.89    5.60
  -3  -9  -1  123.19   11.50
  -3  -9  -1   89.29   11.20
  -3  -9  -1  108.59    8.00
   3  -9   1  124.59   11.80
  -3  -9  -1  118.99    8.70
   3  -9   1  111.49    8.10
  -3  -9  -1  115.79   14.60
  -3  -9  -1  110.69    8.00
  -3  -9  -1  121.59   11.80
   3  -9   1  110.29    9.80
   3  -9   1  118.09   10.00
   3  -9   1  123.89   14.30
   3   9   1  107.39    8.10
   3   9   1  107.69    7.40
  -3   9  -1  113.29    7.70
   3   9   1  108.29    9.60
  -3   9  -1  112.59    7.90
  -3   9  -1  113.59    8.80
   3   9   1  100.99   12.10
  -3   9  -1  115.99   12.80
   3   9   1   98.99   10.70
  -4  -9  -1   10.60    5.00
   4  -9   1   19.20    5.40
  -4  -9  -1   18.70    3.10
  -4  -9  -1   17.60    3.40
   4  -9   1   14.90    4.20
  -4  -9  -1   21.40    3.50
   4  -9   1   21.50    2.10
   4  -9   1   18.20    3.50
  -4  -9  -1   18.30    3.40
   4  -9   1   15.00    3.10
  -4  -9  -1   17.90    3.40
   4  -9   1   17.90    3.50
   4  -9   1   21.30    3.80
  -4  -9  -1   18.10    3.90
  -4  -9  -1   21.80    6.80
  -4  -9  -1   14.40    2.20
  -4  -9  -1   13.50    3.60
  -4  -9  -1   15.10    4.30
   4  -9   1   15.80    3.00
   4   9   1   24.00    4.90
   4   9   1   18.20    3.00
   4   9   1   18.10    3.00
  -4   9  -1   20.20    3.40
   4   9   1   14.20    4.90
  -4   9  -1   17.80    3.10
  -4   9  -1   17.00    4.30
  -4   9  -1   19.10    5.30
  -4   9  -1   20.10    4.30
  -4   9  -1   16.80    2.70
  -5  -9  -1  128.29   12.90
   5  -9   1  132.49    9.60
  -5  -9  -1  123.79   10.20
  -5  -9  -1  122.49   17.00
   5  -9   1  145.79   16.60
   5  -9   1  127.49    9.10
  -5  -9  -1  125.29    8.00
   5  -9   1  119.79    7.80
  -5  -9  -1  115.49    8.60
  -5  -9  -1  120.69    9.30
  -5  -9  -1  128.99    9.40
   5  -9   1  122.29    9.60
   5  -9   1  131.09   13.60
  -5  -9  -1  120.29    8.70
  -5  -9  -1  116.29    8.90
   5  -9   1  112.99    9.10
   5  -9   1  119.69   10.50
  -5  -9  -1  109.09    9.80
   5  -9   1  117.59    8.80
  -5   9  -1  129.49   10.40
  -5   9  -1  123.89    9.30
   5   9   1  118.79    8.80
   5   9   1  114.49   11.20
  -5   9  -1  122.99    9.20
  -5   9  -1  157.28   15.70
   5   9   1  132.09    9.80
  -5   9  -1  130.39    9.40
   5   9   1  115.69    9.30
  -5   9  -1  120.69    8.50
   5   9   1  130.99   13.60
   6  -9   1  132.69   13.90
  -6  -9  -1   94.59   15.80
  -6  -9  -1   96.19    7.40
  -6  -9  -1   99.19    9.10
  -6  -9  -1  102.29   11.30
   6  -9   1  105.29    7.90
  -6  -9  -1   93.19    8.10
   6  -9   1   97.99    8.00
  -6  -9  -1   81.89    8.40
   6  -9   1   96.09    8.00
  -6  -9  -1  101.79    8.30
   6  -9   1   93.29    6.60
  -6  -9  -1   94.89    7.60
   6  -9   1   85.29    9.40
   6  -9   1   97.09    9.10
   6  -9   1   88.69   14.40
  -6  -9  -1   95.59    6.80
   6   9   1   90.19    8.30
   6   9   1   99.09    7.80
  -6   9  -1   97.99    8.20
   6   9   1   93.79    8.10
   6   9   1   88.79    7.90
  -6   9  -1  100.89    7.50
  -6   9  -1  108.29    8.50
   6   9   1   93.69   10.00
  -6   9  -1   96.79   11.20
  -6   9  -1   98.29    9.00
   6   9   1   76.89   10.50
  -7  -9  -1   62.49    6.70
  -7  -9  -1   67.89    6.70
   7  -9   1   67.49    6.30
  -7  -9  -1   71.99    5.90
  -7  -9  -1   57.69    7.00
  -7  -9  -1   67.69    5.40
   7  -9   1   60.09    6.10
  -7  -9  -1   62.99   10.80
   7  -9   1   69.19    7.30
  -7  -9  -1   71.79   15.80
   7  -9   1   61.19    8.00
   7  -9   1   70.19    6.50
  -7  -9  -1   66.99    6.30
   7  -9   1   66.29    5.20
   7  -9   1   76.09   14.00
   7   9   1   65.79    7.20
  -7   9  -1   73.89    6.90
   7   9   1   69.99    7.00
  -7   9  -1   67.49    6.70
   7   9   1   60.69    6.50
  -7   9  -1   70.29    6.30
  -7   9  -1   64.69    7.20
  -7   9  -1   62.19    5.90
   7   9   1   68.79    7.00
  -8  -9  -1    7.30    2.00
  -8  -9  -1    8.90    2.30
  -8  -9  -1    8.10    2.80
   8  -9   1    4.30    2.20
   8  -9   1    6.00    2.20
  -8  -9  -1    8.00    2.10
   8  -9   1    7.10    1.80
   8  -9   1    7.80    2.50
   8  -9   1    8.80    2.60
  -8  -9  -1    3.70    2.50
   8  -9   1    9.90    3.60
  -8  -9  -1    9.20    3.10
   8   9   1    6.30    2.60
   8   9   1    4.50    3.00
  -8   9  -1    4.60    2.70
   8   9   1    7.70    2.70
  -8   9  -1    9.60    2.90
  -8   9  -1    8.00    2.30
  -8   9  -1    6.00    2.20
  -8   9  -1    4.80    2.10
  -8   9  -1    5.70    2.40
   8   9   1    8.00    2.80
   8   9   1    9.40    2.80
   9  -9   1   32.40    5.30
   9  -9   1   28.20    4.80
   9  -9   1   39.30    3.40
  -9  -9  -1   40.80    4.40
  -9  -9  -1   32.90    3.30
   9  -9   1   38.80    3.90
  -9  -9  -1   31.80    3.50
  -9   9  -1   33.40    3.70
  -9   9  -1   30.50    4.10
   9   9   1   36.50    4.60
  -9   9  -1   27.50    3.70
   9   9   1   34.10    4.30
  -9   9  -1   35.80    4.50
   9   9   1   34.90    4.30
  -9   9  -1   37.50    4.00
   9   9   1   28.80    4.00
  -9   9  -1   39.90    5.00
  10  -9   1    7.80    1.90
 -10  -9  -1    8.80    1.90
  10  -9   1    8.30    1.90
 -10  -9  -1    8.80    2.00
  10  -9   1    5.60    2.20
  10  -9   1    6.30    2.40
 -10  -9  -1    7.70    1.30
 -10   9  -1    9.10    2.10
 -10   9  -1   10.40    2.60
  10   9   1    3.80    2.20
  10   9   1   12.00    2.00
 -10   9  -1   10.20    1.70
  10   9   1    9.50    2.20
  10 -10  -1   10.30    2.60
  10 -10  -1   10.00    2.80
 -10 -10   1   15.00    1.70
  10  10  -1   13.00    1.70
 -10  10   1   18.90    2.90
  10  10  -1   12.50    3.10
   9 -10  -1   42.10    5.20
   9 -10  -1   49.10    4.30
  -9 -10   1   35.60    5.30
  -9 -10   1   38.00    4.00
  -9 -10   1   43.00    3.40
   9 -10  -1   34.70    6.60
   9  10  -1   36.60    4.40
  -9  10   1   49.50    4.80
  -9  10   1   50.89    4.80
   9  10  -1   50.99    6.00
   9  10  -1   29.00    4.10
  -9  10   1   35.70    4.10
  -9  10   1   35.30    4.00
   9  10  -1   37.20    4.50
  -9  10   1   41.70    4.80
   8 -10  -1    6.90    3.20
   8 -10  -1   10.00    2.50
  -8 -10   1    6.50    2.40
  -8 -10   1    4.80    1.90
  -8 -10   1    7.10    2.90
  -8 -10   1    3.80    1.90
   8 -10  -1    9.50    2.50
   8 -10  -1    5.10    2.40
   8 -10  -1    9.10    2.80
  -8 -10   1    6.50    1.90
   8 -10  -1    5.50    3.00
  -8 -10   1    1.20    2.90
   8 -10  -1    4.90    1.10
  -8  10   1    5.10    3.00
  -8  10   1    6.00    2.50
   8  10  -1    5.50    2.50
  -8  10   1    6.70    2.40
   8  10  -1    4.30    2.80
   8  10  -1    6.60    2.50
   8  10  -1    7.20    2.60
  -8  10   1    8.40    2.20
   8  10  -1    3.80    2.30
  -8  10   1    5.00    2.00
   7 -10  -1  415.86   22.60
  -7 -10   1  424.06   23.50
  -7 -10   1  425.96   26.80
   7 -10  -1  405.86   24.30
   7 -10  -1  404.06   28.60
   7 -10  -1  388.76   24.90
   7 -10  -1  424.96   24.60
   7 -10  -1  442.96   26.10
  -7 -10   1  353.76   25.60
  -7 -10   1  402.66   23.30
  -7 -10   1  406.96   23.70
   7 -10  -1  483.25   29.70
   7  10  -1  435.36   25.20
  -7  10   1  382.56   25.50
   7  10  -1  419.56   24.50
  -7  10   1  435.46   25.10
  -7  10   1  418.96   24.90
  -7  10   1  416.76   24.00
  -7  10   1  393.46   23.50
   7  10  -1  429.06   25.50
  -7  10   1  425.96   25.00
   7  10  -1  376.86   24.70
  -6 -10   1  145.89    9.90
  -6 -10   1  143.39   14.90
   6 -10  -1  127.69   12.00
  -6 -10   1  138.49    9.90
   6 -10  -1  112.09   11.20
  -6 -10   1  158.08   10.60
   6 -10  -1  113.69   11.40
   6 -10  -1  140.49   10.50
   6 -10  -1  134.59   11.70
   6 -10  -1  152.58   10.30
   6 -10  -1  152.88   19.80
  -6 -10   1  148.69    9.30
   6 -10  -1  136.89   10.20
  -6 -10   1  140.89   10.00
   6 -10  -1  133.39    8.40
  -6 -10   1  131.49   20.00
  -6 -10   1  141.69   11.70
  -6 -10   1  138.59   10.50
  -6  10   1  155.08   10.80
   6  10  -1  148.39   11.20
  -6  10   1  140.09    9.70
   6  10  -1  136.99   10.60
  -6  10   1  144.99   10.50
  -6  10   1  141.19    9.60
  -6  10   1  149.19   10.60
   6  10  -1  135.49   10.30
   6  10  -1  126.59   10.40
   6  10  -1  154.38   10.50
   6  10  -1  120.69   15.70
  -5 -10   1  314.47   24.70
  -5 -10   1  307.67   20.10
  -5 -10   1  327.67   21.10
  -5 -10   1  306.77   19.40
   5 -10  -1  332.97   26.40
   5 -10  -1  280.77   21.30
   5 -10  -1  318.87   20.00
  -5 -10   1  307.27   18.20
   5 -10  -1  327.97   21.70
   5 -10  -1  262.07   20.50
  -5 -10   1  314.37   30.20
  -5 -10   1  321.17   18.90
   5 -10  -1  324.37   19.50
   5 -10  -1  344.17   19.50
   5 -10  -1  364.86   20.60
  -5 -10   1  320.87   19.60
   5 -10  -1  354.36   30.40
   5 -10  -1  343.07   19.00
  -5 -10   1  320.07   19.30
  -5  10   1  335.57   19.60
  -5  10   1  334.87   21.10
  -5  10   1  303.17   19.60
   5  10  -1  271.37   19.80
   5  10  -1  325.47   19.40
   5  10  -1  291.07   19.40
  -5  10   1  347.57   19.80
  -5  10   1  314.07   19.50
   5  10  -1  349.47   20.50
   5  10  -1  339.37   23.10
   4 -10  -1   52.79    5.60
   4 -10  -1   62.59   10.40
  -4 -10   1   61.19    8.40
   4 -10  -1   52.79    7.00
  -4 -10   1   65.99    6.00
  -4 -10   1   56.39    5.40
   4 -10  -1   57.19    6.20
   4 -10  -1   63.59    7.20
   4 -10  -1   56.69    4.10
  -4 -10   1   57.89    5.60
   4 -10  -1   46.80    6.30
   4 -10  -1   70.89    6.40
  -4 -10   1   67.69    9.20
  -4 -10   1   62.09    4.70
   4 -10  -1   60.79    5.70
  -4 -10   1   65.69    6.90
   4 -10  -1   81.69   12.70
  -4 -10   1   61.59    5.70
   4 -10  -1   57.29    5.90
  -4 -10   1   63.29    5.60
  -4 -10   1   44.10   12.20
  -4 -10   1   59.79    5.40
   4  10  -1   61.29    5.50
   4  10  -1   64.99    8.10
  -4  10   1   68.39    6.80
   4  10  -1   52.99    5.80
  -4  10   1   62.09    9.70
   4  10  -1   61.09    5.70
   4  10  -1   60.79    9.80
  -4  10   1   65.49    5.50
  -4  10   1   63.59    5.50
   4  10  -1   68.49    6.20
  -3 -10   1   49.60    5.20
  -3 -10   1   48.90    5.90
  -3 -10   1   47.40    4.70
  -3 -10   1   52.89    7.60
  -3 -10   1   49.30    5.00
   3 -10  -1   54.79   10.00
  -3 -10   1   52.59    5.40
  -3 -10   1   51.09    5.10
   3 -10  -1   45.60    5.20
  -3 -10   1   47.00    3.80
  -3 -10   1   51.39    7.70
  -3 -10   1   41.10    4.80
   3 -10  -1   47.40    5.10
   3 -10  -1   51.69    5.50
   3 -10  -1   41.60    6.40
   3 -10  -1   43.90    6.10
  -3 -10   1   41.70    9.10
   3 -10  -1   50.59    6.20
  -3 -10   1   50.59    4.80
   3 -10  -1   56.59    5.40
   3 -10  -1   41.60    5.50
   3 -10  -1   52.49    8.90
   3 -10  -1   46.70    5.10
   3 -10  -1   49.90    6.70
   3  10  -1   31.90    7.40
   3  10  -1   57.39    5.10
  -3  10   1   52.09    7.20
   3  10  -1   39.90    5.40
  -3  10   1   52.89    4.60
  -3  10   1   49.70    4.30
  -3  10   1   53.19    5.70
   3  10  -1   50.99    6.90
   2 -10  -1   91.39    9.40
  -2 -10   1   84.99    6.50
   2 -10  -1   76.89    7.90
  -2 -10   1   84.09    6.90
   2 -10  -1   83.49    6.80
  -2 -10   1   73.29    6.60
  -2 -10   1   79.79    6.50
  -2 -10   1   83.49    5.40
  -2 -10   1   86.99    7.60
  -2 -10   1   80.59   10.50
   2 -10  -1   80.59    7.10
   2 -10  -1   76.49    9.70
  -2 -10   1   81.09    9.60
  -2 -10   1   79.39    6.40
   2 -10  -1   74.99    7.00
   2 -10  -1   71.39    8.10
   2 -10  -1   83.89    6.70
  -2 -10   1   83.09    6.70
  -2 -10   1   90.49    9.80
   2 -10  -1   76.89    6.60
   2 -10  -1   87.89   12.60
   2 -10  -1   82.69    6.70
   2  10  -1   82.39    5.90
   2  10  -1   97.49   11.10
  -2  10   1   73.49   10.30
  -2  10   1   96.89    9.00
   2  10  -1   84.19    9.80
  -2  10   1   85.59    7.00
   2  10  -1   78.49    6.40
  -1 -10   1  354.16   21.30
   1 -10  -1  410.56   29.30
   1 -10  -1  336.97   20.30
   1 -10  -1  333.97   22.00
   1 -10  -1  369.56   25.30
   1 -10  -1  368.66   24.40
  -1 -10   1  329.37   20.10
  -1 -10   1  352.56   24.80
  -1 -10   1  364.86   21.20
   1 -10  -1  366.26   21.40
  -1 -10   1  371.76   25.30
  -1 -10   1  333.87   20.30
   1  10  -1  334.97   20.10
  -1  10   1  353.06   22.60
  -1  10   1  316.07   18.90
  -1  10   1  362.06   24.20
  -1  10   1  340.77   24.90
   1  10  -1  340.47   24.20
   1  10  -1  345.27   19.50
   1  10  -1  345.77   25.40
   0 -10   1  154.28   13.80
   0 -10   1  148.19   10.30
   0 -10  -1  116.69   13.40
   0 -10   1  139.39    9.30
   0 -10  -1  155.28   13.70
   0 -10   1  139.99    9.50
   0 -10  -1  139.49    9.80
   0 -10  -1  121.09    9.90
   0 -10   1  138.59   10.10
   0 -10  -1  146.99   10.00
   0 -10   1  135.09    9.40
   0 -10   1  127.39   11.30
   0 -10  -1  133.79   10.20
   0 -10  -1  143.09    9.30
   0 -10  -1  156.58   10.70
   0 -10  -1  156.78   10.40
   0 -10  -1  151.48   13.20
   0 -10   1  144.69   10.70
   0 -10  -1  151.48    9.90
   0 -10   1  142.89   13.00
   0 -10  -1  131.49    9.60
   0  10  -1  144.69    9.40
   0  10   1  134.59    9.10
   0  10  -1  133.79    9.60
   0  10   1  156.98   13.00
   0  10  -1  142.99   10.70
   0  10   1  139.89   13.60
   0  10   1  145.89   10.50
   0  10  -1  163.08   16.50
  -1 -10  -1  343.27   20.10
   1 -10   1  340.97   21.00
  -1 -10  -1  332.27   20.70
   1 -10   1  365.76   25.30
   1 -10   1  343.67   20.10
   1 -10   1  373.86   24.20
  -1 -10  -1  346.17   21.00
  -1 -10  -1  341.47   20.70
   1 -10   1  343.57   19.70
  -1 -10  -1  292.37   25.60
  -1 -10  -1  344.57   24.50
  -1 -10  -1  366.06   25.00
  -1 -10  -1  328.77   20.10
  -1 -10  -1  349.27   19.80
   1 -10   1  340.97   21.90
   1  10   1  358.66   24.80
  -1  10  -1  337.67   19.70
  -1  10  -1  373.86   22.40
   1  10   1  371.66   24.00
  -1  10  -1  360.46   24.60
  -1  10  -1  336.47   25.20
   1  10   1  324.47   18.80
  -1  10  -1  361.76   20.30
  -1  10  -1  328.47   19.30
   2 -10   1   80.79    7.20
  -2 -10  -1   84.29    7.10
  -2 -10  -1   90.79    7.00
   2 -10   1   84.09    6.70
  -2 -10  -1   87.59    7.40
  -2 -10  -1   77.99    9.80
   2 -10   1   86.39    9.10
  -2 -10  -1   71.89   11.70
  -2 -10  -1   78.29    6.70
   2 -10   1   79.19    6.60
  -2 -10  -1   82.99    6.90
  -2 -10  -1   79.29    6.80
   2 -10   1   86.99    6.80
  -2 -10  -1   85.19    7.50
  -2 -10  -1   86.39    7.50
  -2 -10  -1   96.19   10.30
   2 -10   1   77.79    8.10
   2 -10   1  100.29   12.80
   2 -10   1   91.79   10.40
   2 -10   1   92.49    7.10
  -2 -10  -1   76.49    6.30
  -2 -10  -1   82.39    6.50
   2  10   1   92.29    9.50
  -2  10  -1   86.79    7.20
   2  10   1   84.59    5.80
   2  10   1   97.59    8.60
  -2  10  -1   82.09    6.30
  -2  10  -1   81.19    6.00
  -2  10  -1   78.29    8.80
   2  10   1   72.49   10.50
  -2  10  -1   74.09   10.20
   3 -10   1   45.10    5.40
   3 -10   1   52.69    5.40
  -3 -10  -1   44.70    9.80
  -3 -10  -1   52.89    5.20
   3 -10   1   58.99    7.40
   3 -10   1   50.29    5.50
   3 -10   1   48.50    5.20
  -3 -10  -1   56.29    6.00
  -3 -10  -1   49.30    3.70
  -3 -10  -1   47.60    8.70
   3 -10   1   45.60    4.90
  -3 -10  -1   53.49    5.40
  -3 -10  -1   52.79    5.10
  -3 -10  -1   50.19    5.20
  -3 -10  -1   48.70    4.60
  -3 -10  -1   53.39    5.70
   3 -10   1   57.09   10.20
  -3 -10  -1   55.19    5.30
   3 -10   1   44.30    4.20
   3 -10   1   47.10    6.30
  -3 -10  -1   47.00    4.80
  -3 -10  -1   55.09    7.90
   3  10   1   42.20    4.70
   3  10   1   45.10    7.60
   3  10   1   61.99    7.00
  -3  10  -1   60.19    7.40
  -3  10  -1   58.99    5.20
  -3  10  -1   48.00    5.60
  -3  10  -1   49.80    4.90
   3  10   1   49.60    4.40
  -4 -10  -1   66.79    9.00
   4 -10   1   64.59    7.30
  -4 -10  -1   69.79    6.30
   4 -10   1   58.19    5.80
   4 -10   1   54.79    6.00
  -4 -10  -1   50.59    6.80
   4 -10   1   64.79    9.70
   4 -10   1   61.39    4.40
   4 -10   1   66.49    6.40
  -4 -10  -1   61.39    5.90
  -4 -10  -1   59.79    6.00
  -4 -10  -1   64.99    6.90
  -4 -10  -1   61.49    4.50
   4 -10   1   60.79    6.30
  -4 -10  -1   54.09    6.00
  -4 -10  -1   62.49    5.60
  -4 -10  -1   64.69    5.70
   4 -10   1   76.09   11.70
  -4 -10  -1   60.09    5.80
  -4 -10  -1   57.59   11.80
  -4 -10  -1   67.69    6.00
   4 -10   1   57.29    5.70
   4  10   1   65.89    5.40
  -4  10  -1   59.39    6.20
  -4  10  -1   64.39    5.40
  -4  10  -1   66.39    8.70
   4  10   1   66.39   10.40
   4  10   1   47.50    7.60
   4  10   1   64.79    7.70
  -4  10  -1   61.99    5.60
  -4  10  -1   66.59    6.20
  -4  10  -1   60.89    6.60
  -5 -10  -1  276.47   29.90
  -5 -10  -1  336.67   25.10
   5 -10   1  313.77   25.20
  -5 -10  -1  352.96   21.30
   5 -10   1  325.77   17.90
   5 -10   1  342.37   19.70
  -5 -10  -1  324.57   19.00
   5 -10   1  321.27   19.30
  -5 -10  -1  329.37   19.50
   5 -10   1  376.56   30.20
  -5 -10  -1  330.17   19.80
   5 -10   1  285.37   21.30
   5 -10   1  304.47   19.70
  -5 -10  -1  306.47   17.90
   5 -10   1  332.77   19.40
  -5 -10  -1  313.47   19.50
  -5 -10  -1  288.17   20.60
   5 -10   1  305.57   18.90
   5 -10   1  323.87   21.60
   5  10   1  321.97   20.10
  -5  10  -1  332.47   19.70
  -5  10  -1  313.17   22.90
   5  10   1  290.17   21.60
  -5  10  -1  328.87   20.90
   5  10   1  306.57   19.80
   5  10   1  272.97   25.70
   5  10   1  328.47   19.20
  -5  10  -1  342.87   20.00
   5  10   1  326.27   22.40
   6 -10   1  150.58   19.10
   6 -10   1  110.89   16.20
   6 -10   1  134.29   11.70
  -6 -10  -1  141.19    9.00
   6 -10   1  144.19    8.90
  -6 -10  -1  135.29   21.20
  -6 -10  -1  137.19   10.50
  -6 -10  -1  152.08   11.90
  -6 -10  -1  131.89   14.80
   6 -10   1  145.69   10.60
  -6 -10  -1  140.69    9.90
  -6 -10  -1  148.59   10.70
   6 -10   1  123.09   12.00
  -6 -10  -1  145.39   10.30
   6 -10   1  151.58   10.60
   6 -10   1  152.48   10.40
  -6  10  -1  141.09    9.80
  -6  10  -1  142.59   10.70
   6  10   1  152.28   11.30
   6  10   1  146.89   10.40
  -6  10  -1  145.99   10.70
  -6  10  -1  149.39   10.70
   6  10   1  121.99   10.00
   6  10   1  134.89   10.60
   6  10   1  140.39   10.80
   7 -10   1  420.66   24.50
   7 -10   1  417.86   26.00
   7 -10   1  480.65   29.90
   7 -10   1  408.76   23.10
   7 -10   1  476.35   28.30
  -7 -10  -1  382.66   24.10
  -7 -10  -1  399.56   23.70
  -7 -10  -1  418.46   23.30
  -7 -10  -1  412.46   26.10
  -7 -10  -1  479.95   26.90
  -7 -10  -1  400.96   26.30
   7  10   1  421.86   25.70
  -7  10  -1  414.16   25.20
   7  10   1  445.86   25.50
   7  10   1  422.46   24.80
  -7  10  -1  430.56   25.40
  -7  10  -1  420.16   24.40
  -7  10  -1  388.26   26.90
  -7  10  -1  418.96   25.10
   7  10   1  404.46   25.30
   7  10   1  388.76   24.70
  -8 -10  -1    4.60    2.40
   8 -10   1    4.20    2.20
  -8 -10  -1    3.80    1.80
   8 -10   1    4.00    2.80
  -8 -10  -1    4.60    2.50
  -8 -10  -1    3.60    2.00
  -8 -10  -1    5.80    1.50
   8 -10   1    6.40    2.30
   8 -10   1    3.30    1.30
   8 -10   1    4.80    2.20
  -8 -10  -1    7.10    2.40
   8 -10   1    5.30    2.20
  -8 -10  -1    7.30    1.90
   8 -10   1    5.90    3.00
  -8 -10  -1    4.50    2.50
  -8  10  -1    2.60    2.80
  -8  10  -1    5.70    2.40
  -8  10  -1    8.50    2.90
   8  10   1    6.70    2.50
   8  10   1   10.70    2.90
   8  10   1    4.00    2.10
  -8  10  -1    4.80    2.00
  -8  10  -1    5.80    2.00
   8  10   1    5.90    2.70
  -8  10  -1    5.80    2.20
   8  10   1    8.10    2.60
   9 -10   1   41.00    3.00
   9 -10   1   36.80    4.90
  -9 -10  -1   40.00    3.90
  -9 -10  -1   44.50    4.40
  -9 -10  -1   47.40    4.30
   9 -10   1   46.90    4.10
   9 -10   1   36.20    5.30
  -9 -10  -1   40.90    3.00
   9  10   1   53.09    6.90
  -9  10  -1   44.80    5.00
  -9  10  -1   50.29    5.80
   9  10   1   43.70    4.70
   9  10   1   36.30    4.30
  -9  10  -1   39.10    4.30
  -9  10  -1   41.10    5.60
   9  10   1   41.10    6.30
   9  10   1   36.10    4.30
  -9  10  -1   40.70    4.30
  10 -10   1    8.40    2.20
 -10 -10  -1   11.50    1.80
 -10 -10  -1   12.80    1.80
  10 -10   1   12.10    3.40
  10  10   1   18.90    2.90
  10  10   1   10.10    2.00
   9 -11  -1    2.30    2.10
  -9 -11   1    4.00    1.70
  -9 -11   1    4.10    1.80
   9 -11  -1    4.10    1.70
   9 -11  -1    2.50    1.90
   9 -11  -1    1.70    1.20
   9 -11  -1    4.40    2.10
   9 -11  -1    2.20    1.60
   9  11  -1    2.20    1.80
  -9  11   1    3.40    1.40
  -9  11   1    6.00    2.20
   9  11  -1    1.80    1.40
  -9  11   1    2.80    1.40
   9  11  -1    3.80    1.70
  -9  11   1    2.50    1.50
   9  11  -1    1.40    1.30
  -8 -11   1   12.90    2.30
  -8 -11   1   19.00    3.90
  -8 -11   1   23.30    3.30
   8 -11  -1   16.30    4.00
  -8 -11   1   22.60    3.40
   8 -11  -1   23.60    3.50
   8 -11  -1   17.60    3.10
   8 -11  -1   18.80    4.30
  -8 -11   1   13.10    2.30
  -8 -11   1   19.20    3.50
   8 -11  -1   11.80    3.00
   8  11  -1   13.80    3.60
  -8  11   1   19.40    4.90
  -8  11   1   18.60    3.00
  -8  11   1   18.60    2.90
   8  11  -1   23.50    3.50
  -8  11   1   19.40    3.60
   8  11  -1   17.70    3.30
  -8  11   1   18.30    3.10
   8  11  -1   17.90    3.40
   8  11  -1   17.90    3.30
  -7 -11   1   93.29    8.10
  -7 -11   1   88.99    7.00
   7 -11  -1   97.09    8.80
  -7 -11   1  100.99    9.10
  -7 -11   1   98.59    7.30
  -7 -11   1   96.99    8.10
   7 -11  -1  100.39    8.60
  -7 -11   1   99.29    6.60
   7 -11  -1   98.39    8.10
   7 -11  -1   92.89    7.60
   7 -11  -1   86.79    9.40
  -7 -11   1   99.59    7.20
   7 -11  -1   93.29    9.30
  -7 -11   1   93.69    7.90
   7 -11  -1  101.39    7.80
  -7  11   1   97.39    8.20
  -7  11   1   97.69    8.00
   7  11  -1  101.49    8.60
  -7  11   1   96.89    7.30
   7  11  -1   99.29    8.00
   7  11  -1   99.69    8.30
  -7  11   1   89.19    8.70
   7  11  -1   96.79    8.10
  -7  11   1   92.59    8.10
  -6 -11   1   11.30    2.10
  -6 -11   1   10.60    3.20
  -6 -11   1   14.30    4.40
  -6 -11   1   11.30    3.00
  -6 -11   1   10.30    3.20
  -6 -11   1   11.10    3.20
   6 -11  -1   12.70    3.90
   6 -11  -1    8.40    3.10
   6 -11  -1   11.90    4.10
  -6 -11   1    5.80    3.10
   6 -11  -1   11.40    3.20
   6 -11  -1   11.40    3.20
  -6 -11   1   15.70    4.30
  -6 -11   1   14.70    3.40
   6 -11  -1    8.20    3.50
   6 -11  -1   13.10    3.60
   6  11  -1    9.30    2.90
   6  11  -1   15.50    3.30
  -6  11   1   12.00    3.50
  -6  11   1   11.40    2.70
  -6  11   1    7.70    3.20
  -6  11   1   10.90    2.90
   6  11  -1   12.30    4.00
   6  11  -1    8.40    2.80
   6  11  -1    8.50    2.90
  -6  11   1   10.40    2.90
   5 -11  -1   51.29    7.20
  -5 -11   1   63.19    6.20
  -5 -11   1   57.79    5.80
  -5 -11   1   53.99    5.10
  -5 -11   1   47.50   13.50
   5 -11  -1   48.50    7.30
   5 -11  -1   60.59    6.00
  -5 -11   1   61.29    7.20
  -5 -11   1   62.89   10.50
  -5 -11   1   59.09    5.70
  -5 -11   1   58.89    6.10
   5 -11  -1   57.69    7.20
   5 -11  -1   81.69   12.30
   5 -11  -1   63.99   14.30
  -5 -11   1   55.29    6.20
   5 -11  -1   46.60    6.40
   5 -11  -1   55.99    6.30
   5 -11  -1   48.20    9.50
   5 -11  -1   51.79    6.10
  -5  11   1   59.59    5.80
   5  11  -1   52.69    7.60
  -5  11   1   60.59    6.80
   5  11  -1   57.39    6.10
   5  11  -1   56.69    5.60
   5  11  -1   58.89    7.90
  -5  11   1   58.09    5.80
   4 -11  -1  125.29   10.00
   4 -11  -1  110.49   10.20
   4 -11  -1  130.69    9.70
  -4 -11   1  116.49    9.50
   4 -11  -1  106.19   13.20
   4 -11  -1  148.09   17.90
  -4 -11   1  126.89   10.70
  -4 -11   1  136.59    9.90
  -4 -11   1  122.39   12.70
   4 -11  -1  137.09    9.70
  -4 -11   1  126.19    9.40
   4 -11  -1  125.39   11.20
   4 -11  -1  117.19   11.00
   4 -11  -1  163.88   14.50
   4 -11  -1  128.19    9.50
  -4 -11   1  126.99    9.20
  -4 -11   1  113.59    9.10
  -4 -11   1  129.89    8.00
  -4 -11   1  111.79   17.20
  -4 -11   1  125.19    9.30
  -4 -11   1  130.19   14.30
   4  11  -1  125.89    9.80
  -4  11   1  139.29   10.70
   4  11  -1  131.49   10.10
   4  11  -1  122.89    9.00
   4  11  -1  123.39   16.00
  -4  11   1  131.09    9.10
  -4  11   1  135.59    9.30
   4  11  -1  127.99   12.10
  -4  11   1  141.59   17.80
  -3 -11   1    0.30    1.90
  -3 -11   1    2.50    2.10
  -3 -11   1   -0.90    1.90
   3 -11  -1    1.40    1.90
  -3 -11   1    2.30    3.30
   3 -11  -1    2.50    1.90
   3 -11  -1   -0.60    3.70
   3 -11  -1    0.20    1.90
   3 -11  -1    2.60    2.80
  -3 -11   1   -0.40    2.10
   3 -11  -1    0.70    2.10
   3 -11  -1   -0.80    1.90
   3 -11  -1    3.90    2.20
  -3 -11   1    0.40    2.00
  -3 -11   1   -2.00    1.80
  -3 -11   1   20.10   12.10
   3 -11  -1    1.20    2.10
  -3 -11   1    0.90    1.60
   3 -11  -1   -1.90    2.10
   3 -11  -1    4.10    3.70
  -3 -11   1    0.70    1.70
  -3 -11   1    3.10    3.80
  -3 -11   1    1.60    1.00
  -3  11   1   -0.50    3.20
   3  11  -1    2.70    3.00
  -3  11   1    1.30    1.50
   3  11  -1    0.90    1.50
   3  11  -1    3.20    2.80
   3  11  -1    9.50    5.70
   3  11  -1   -0.40    1.30
   3  11  -1    2.40    2.00
  -3  11   1    1.60    2.20
  -3  11   1    0.50    1.40
   2 -11  -1  152.98   15.40
   2 -11  -1  156.38   13.20
   2 -11  -1  173.48   11.30
   2 -11  -1  160.68   14.30
   2 -11  -1  164.58   10.50
  -2 -11   1  166.58   10.90
  -2 -11   1  165.98   12.10
  -2 -11   1  155.48   14.80
  -2 -11   1  161.08   15.60
  -2 -11   1  174.48   15.40
   2 -11  -1  169.68   10.40
   2 -11  -1  136.79   12.00
   2 -11  -1  191.68   19.40
  -2 -11   1  165.78   11.30
  -2 -11   1  170.38   11.80
  -2 -11   1  168.28   11.20
  -2 -11   1  168.78   10.90
  -2 -11   1  161.68   11.40
  -2 -11   1  169.38   11.40
   2 -11  -1  164.58   11.10
   2 -11  -1  159.68   11.20
   2 -11  -1  160.28   11.80
   2 -11  -1  157.08   12.80
   2 -11  -1  168.58   11.30
   2 -11  -1  159.88   11.30
   2 -11  -1  165.88   11.80
  -2  11   1  176.08   15.30
  -2  11   1  153.28   11.30
   2  11  -1  164.68   11.00
  -2  11   1  178.78   13.70
   2  11  -1  164.48   11.10
   2  11  -1  162.08   15.20
  -2  11   1  162.98   10.00
   1 -11  -1   71.49    6.30
   1 -11  -1   68.39    7.30
  -1 -11   1   66.49    6.50
  -1 -11   1   61.79    5.80
   1 -11  -1   66.09    6.60
  -1 -11   1   62.09    5.60
  -1 -11   1   72.49    9.20
   1 -11  -1   61.19    5.30
   1 -11  -1   69.49    8.70
  -1 -11   1   48.60    6.20
   1 -11  -1   90.09   12.20
   1 -11  -1   64.69    6.00
  -1 -11   1   67.59    6.50
   1 -11  -1   70.89    5.40
   1 -11  -1   50.39    6.10
  -1 -11   1   64.39    6.80
  -1 -11   1   70.59    6.10
   1 -11  -1   79.09    9.50
  -1 -11   1   61.89    6.00
  -1 -11   1   64.79    4.30
   1 -11  -1   64.59    5.90
  -1 -11   1   63.99    6.00
   1 -11  -1   64.99    6.00
   1 -11  -1   71.89    8.60
   1 -11  -1   69.99    6.80
  -1 -11   1   67.49    8.80
   1 -11  -1   59.19    5.80
   1 -11  -1   64.09    6.50
  -1 -11   1   65.79    5.80
  -1  11   1   64.69    4.60
  -1  11   1   56.79    7.20
   1  11  -1   60.19    5.40
   1  11  -1   66.49    5.10
  -1  11   1   67.19    5.80
   1  11  -1   68.59    9.00
  -1  11   1   63.79    8.70
   0 -11   1   87.79    6.70
   0 -11  -1   87.59    6.50
   0 -11  -1   86.89    7.10
   0 -11  -1   91.29    7.40
   0 -11  -1   90.99    7.20
   0 -11  -1   68.49    8.10
   0 -11  -1   84.79    7.50
   0 -11  -1   88.99   10.40
   0 -11   1   89.39    7.70
   0 -11   1   79.49    8.00
   0 -11   1   90.69   10.70
   0 -11   1   82.29    6.90
   0 -11  -1   82.29    8.00
   0 -11   1   86.49    7.00
   0 -11  -1   85.29    6.90
   0 -11  -1   90.99   10.60
   0 -11  -1   90.39    7.80
   0 -11  -1   93.59    7.10
   0 -11   1   81.49    7.40
   0 -11   1  101.39   10.60
   0 -11   1   85.39    6.90
   0 -11   1   84.99    7.20
   0 -11  -1   97.09    8.10
   0 -11   1   90.09    7.30
   0 -11  -1   96.69   10.60
   0 -11  -1   78.29    6.50
   0 -11  -1   75.39    7.20
   0  11   1   98.49   10.10
   0  11  -1   87.89   10.10
   0  11  -1   86.79    6.10
   0  11  -1   76.79    7.00
   0  11  -1   84.39    6.60
   0  11   1   80.79    5.50
   0  11  -1   80.49    8.90
   0  11   1   78.79    6.60
  -1 -11  -1   74.89    7.70
  -1 -11  -1   68.19    6.10
  -1 -11  -1   73.89    6.90
   1 -11   1   73.39    6.40
  -1 -11  -1   71.39    9.30
   1 -11   1   69.39    6.10
  -1 -11  -1   62.79    5.90
  -1 -11  -1   63.69    6.10
   1 -11   1   60.99    8.30
  -1 -11  -1   69.39    8.90
   1 -11   1   65.89    6.60
  -1 -11  -1   64.49    5.70
   1 -11   1   61.49    7.20
  -1 -11  -1   55.79   10.60
  -1 -11  -1   65.29    6.30
   1 -11   1   68.89    5.60
   1 -11   1   72.89    9.70
   1 -11   1   66.09    6.50
  -1 -11  -1   59.99    6.40
  -1 -11  -1   70.49    6.60
  -1 -11  -1   64.89    6.10
   1 -11   1   72.99    6.20
  -1 -11  -1   69.49    5.70
  -1 -11  -1   70.69    5.80
  -1 -11  -1   60.29    5.90
   1 -11   1   63.29    5.90
  -1  11  -1   76.89    8.20
  -1  11  -1   65.99    5.40
  -1  11  -1   63.49    5.10
   1  11   1   59.69    4.70
  -1  11  -1   58.49    5.70
  -1  11  -1   59.19    9.70
   1  11   1   69.39    8.40
  -2 -11  -1  162.18   11.40
   2 -11   1  174.98   11.20
   2 -11   1  162.28   11.70
   2 -11   1  129.79   11.80
   2 -11   1  179.98   14.90
  -2 -11  -1  143.69   17.30
  -2 -11  -1  174.28   12.20
   2 -11   1  166.78   11.30
  -2 -11  -1  162.98   11.00
  -2 -11  -1  182.78   15.90
  -2 -11  -1  169.28   11.00
  -2 -11  -1  154.98   11.10
   2 -11   1  169.78   13.10
   2 -11   1  200.38   19.70
   2 -11   1  157.28   11.00
   2 -11   1  164.58   10.60
   2 -11   1  178.88   16.30
  -2 -11  -1  176.18   16.10
  -2 -11  -1  180.38   12.10
  -2 -11  -1  167.38   11.50
  -2 -11  -1  161.28   11.20
  -2 -11  -1  158.58   11.20
   2 -11   1  167.98   11.20
  -2 -11  -1  151.48   11.40
  -2 -11  -1  156.78   10.60
   2 -11   1  159.58   11.80
   2  11   1  167.38   10.90
   2  11   1  153.88   10.20
   2  11   1  161.88   13.30
  -2  11  -1  164.98   10.80
  -2  11  -1  151.88   14.90
  -2  11  -1  166.28   11.50
   2  11   1  164.88   15.20
  -2  11  -1  159.88   13.20
  -3 -11  -1    3.30    3.00
   3 -11   1   -2.90    3.40
   3 -11   1    5.70    3.80
  -3 -11  -1    2.30    1.80
   3 -11   1    0.60    2.10
  -3 -11  -1    4.20    1.90
   3 -11   1    0.50    2.60
  -3 -11  -1   -0.70    2.60
   3 -11   1    1.30    2.60
   3 -11   1    2.00    2.40
   3 -11   1    0.50    1.80
  -3 -11  -1    1.30    2.30
   3 -11   1    2.30    2.50
   3 -11   1    3.40    2.00
  -3 -11  -1   -1.70    1.60
  -3 -11  -1   -0.20    1.80
   3 -11   1    2.00    3.30
  -3 -11  -1    0.10    2.00
  -3 -11  -1   -0.60    1.70
  -3 -11  -1    2.00    1.90
   3 -11   1    1.00    0.80
  -3 -11  -1    3.00    2.10
   3 -11   1    2.40    2.30
   3 -11   1   -3.10    1.60
  -3 -11  -1    1.70    1.80
   3  11   1    1.40    1.50
   3  11   1    1.50    2.50
  -3  11  -1    1.30    4.00
   3  11   1    0.10    1.40
  -3  11  -1   -0.60    1.90
  -3  11  -1   -0.30    1.40
  -3  11  -1    2.20    2.10
   3  11   1   13.30    4.50
  -4 -11  -1  121.89    7.40
  -4 -11  -1  130.29    9.60
   4 -11   1  124.59   11.30
   4 -11   1  122.99    9.40
   4 -11   1  124.39    9.90
  -4 -11  -1  137.59   20.70
  -4 -11  -1  130.49    9.60
   4 -11   1  105.79   10.70
  -4 -11  -1  116.49    9.30
  -4 -11  -1  131.29    9.90
   4 -11   1  128.39    9.80
  -4 -11  -1  129.49   10.70
  -4 -11  -1  133.29    9.20
   4 -11   1  154.38   17.90
   4 -11   1  127.39    9.30
  -4 -11  -1  131.59   13.70
   4 -11   1  110.39   10.80
   4 -11   1  128.29   14.00
  -4 -11  -1  121.79   10.00
  -4 -11  -1  122.59    9.30
  -4 -11  -1  127.49    9.60
  -4  11  -1  121.59   10.20
   4  11   1  123.99    9.60
  -4  11  -1  136.69    9.40
  -4  11  -1  133.79    9.50
   4  11   1  127.39   11.60
   4  11   1  126.29    8.90
  -4  11  -1  109.89   19.70
  -4  11  -1  123.09    8.70
   4  11   1  109.09    8.90
   4  11   1  117.09   14.10
  -4  11  -1  143.19    9.80
  -5 -11  -1   56.79    5.80
  -5 -11  -1   52.09    6.10
  -5 -11  -1   59.79    6.10
   5 -11   1   62.19   13.30
   5 -11   1   81.59   11.50
  -5 -11  -1   57.99    6.30
   5 -11   1   50.49    7.20
  -5 -11  -1   53.29   14.20
  -5 -11  -1   60.39    6.10
   5 -11   1   58.59    6.10
  -5 -11  -1   55.59    6.00
   5 -11   1   63.79    7.50
   5 -11   1   55.89    6.20
  -5 -11  -1   64.09    7.20
  -5 -11  -1   75.09   10.40
   5 -11   1   54.39    6.40
  -5  11  -1   63.59    6.90
   5  11   1   63.29    7.80
  -5  11  -1   63.69    6.10
  -5  11  -1   61.69    6.10
   5  11   1   59.09    6.30
   5  11   1   49.40    5.40
  -5  11  -1   44.60    7.70
   5  11   1   56.69    6.70
   6 -11   1   11.40    3.10
   6 -11   1    9.50    3.80
  -6 -11  -1   10.10    3.20
   6 -11   1   11.20    3.80
  -6 -11  -1   14.80    3.30
  -6 -11  -1   14.20    3.10
   6 -11   1   16.20    2.30
  -6 -11  -1   12.30    2.10
   6 -11   1   15.30    3.60
   6 -11   1   12.80    3.70
   6 -11   1   13.20    3.40
   6 -11   1    7.30    4.00
  -6 -11  -1   10.20    3.10
  -6 -11  -1   13.50    3.00
  -6 -11  -1   12.40    3.10
  -6 -11  -1    8.50    3.60
  -6  11  -1   11.90    2.60
   6  11   1   11.60    2.80
   6  11   1   12.20    3.30
  -6  11  -1   10.40    3.40
  -6  11  -1    9.70    3.30
   6  11   1   13.30    3.20
  -6  11  -1   13.70    3.30
  -6  11  -1   11.70    3.00
  -6  11  -1    9.00    2.40
   6  11   1   12.50    4.00
   6  11   1   11.40    3.80
  -7 -11  -1   91.79    8.70
   7 -11   1  106.79    7.70
  -7 -11  -1   72.49    6.90
  -7 -11  -1   98.49    7.40
   7 -11   1   98.89    7.70
   7 -11   1   94.29    8.60
   7 -11   1   86.09    8.80
   7 -11   1   98.79    6.10
   7 -11   1   95.09    7.70
  -7 -11  -1   94.79    7.50
  -7 -11  -1  104.99    8.30
  -7 -11  -1  100.09    7.90
   7 -11   1   89.19    9.50
  -7 -11  -1  100.29    8.10
  -7 -11  -1  101.79    7.60
  -7 -11  -1   89.79    6.10
  -7  11  -1   96.89    7.40
   7  11   1   95.69    8.40
   7  11   1  100.39    7.80
   7  11   1   87.59    7.80
  -7  11  -1   91.79    7.80
  -7  11  -1   92.69    8.60
  -7  11  -1   95.09    7.30
   7  11   1   91.59    7.80
   7  11   1   97.79    8.20
  -7  11  -1   96.69    8.20
  -7  11  -1   96.59    8.00
  -8 -11  -1   14.40    1.80
   8 -11   1   20.40    4.40
   8 -11   1   20.20    3.10
  -8 -11  -1   18.60    3.20
   8 -11   1   18.30    1.70
  -8 -11  -1   16.90    3.70
   8 -11   1   18.70    3.10
  -8 -11  -1   15.80    2.50
  -8 -11  -1   16.70    3.50
  -8 -11  -1   11.80    3.10
   8 -11   1   21.60    3.10
   8 -11   1   12.00    3.50
   8 -11   1   14.90    4.20
  -8 -11  -1   16.10    3.20
  -8 -11  -1   12.10    2.30
  -8  11  -1   15.50    3.30
  -8  11  -1   13.80    2.50
   8  11   1   16.10    3.90
  -8  11  -1   20.70    3.70
   8  11   1   22.00    3.40
  -8  11  -1   18.30    3.00
  -8  11  -1   18.00    3.20
   8  11   1   11.70    2.60
   8  11   1   17.70    3.50
   8  11   1   18.40    3.30
  -9 -11  -1    2.20    1.60
   9 -11   1    4.40    1.50
  -9 -11  -1    0.30    1.30
   9 -11   1    3.80    2.00
  -9 -11  -1    2.60    1.60
  -9 -11  -1    2.20    1.20
   9 -11   1    4.30    2.30
  -9  11  -1    4.00    1.40
   9  11   1    1.30    1.30
  -9  11  -1    3.40    1.90
  -9  11  -1    1.80    1.40
  -9  11  -1    2.90    1.40
   9  11   1    2.70    1.70
   9  11   1    3.40    1.60
   9 -12  -1   40.50    3.40
  -9 -12   1   30.20    3.00
  -9 -12   1   24.40    4.10
   9  12  -1   36.60    3.80
  -9  12   1   39.90    3.50
   9  12  -1   45.30    3.70
  -9  12   1   41.30    3.70
   8 -12  -1   32.30    4.80
   8 -12  -1   35.70    5.00
   8 -12  -1   34.20    3.80
   8 -12  -1   25.60    3.60
  -8 -12   1   36.90    3.90
  -8 -12   1   39.90    4.20
   8 -12  -1   36.20    3.80
  -8 -12   1   27.60    4.20
   8 -12  -1   37.80    3.80
  -8  12   1   34.00    4.20
  -8  12   1   38.60    4.40
   8  12  -1   30.50    3.70
   8  12  -1   36.50    4.30
  -8  12   1   36.80    3.60
  -8  12   1   34.20    3.90
  -8  12   1   32.50    4.00
   8  12  -1   40.60    4.40
   8  12  -1   26.90    3.80
   7 -12  -1   22.00    4.90
   7 -12  -1   28.80    4.30
   7 -12  -1   21.20    5.20
  -7 -12   1   24.60    3.20
   7 -12  -1   27.80    4.00
  -7 -12   1   25.20    3.70
  -7 -12   1   21.80    3.20
  -7 -12   1   28.60    2.50
   7 -12  -1   31.60    4.50
  -7 -12   1   28.50    4.10
  -7 -12   1   26.30    4.70
  -7 -12   1   29.30    4.30
   7 -12  -1   29.60    4.00
   7 -12  -1   26.40    4.70
   7 -12  -1   30.90    4.40
  -7  12   1   27.00    3.40
   7  12  -1   16.20    4.60
   7  12  -1   20.60    3.50
   7  12  -1   28.20    4.10
  -7  12   1   30.10    5.80
  -7  12   1   29.80    3.70
   7  12  -1   28.10    4.10
  -7  12   1   26.10    3.80
  -7  12   1   26.70    5.60
  -6 -12   1  118.19    9.10
   6 -12  -1  103.89   10.40
  -6 -12   1  132.09    9.00
  -6 -12   1  122.29    9.20
   6 -12  -1  114.19   10.90
   6 -12  -1  109.69   10.20
   6 -12  -1  101.19    9.90
  -6 -12   1  101.69    8.10
   6 -12  -1  117.79    8.80
  -6 -12   1  113.69    9.00
  -6 -12   1  124.19    8.60
   6 -12  -1  112.59    9.80
   6 -12  -1  130.19    9.50
  -6 -12   1  120.09   10.30
  -6 -12   1  106.69    8.30
  -6 -12   1  119.79    7.20
   6 -12  -1  120.09    8.90
   6  12  -1  112.99    8.90
  -6  12   1  116.49    8.10
   6  12  -1  117.99    8.90
   6  12  -1  109.89    8.90
  -6  12   1  129.89    9.30
  -6  12   1  126.79    9.20
  -6  12   1  122.49   10.10
  -6  12   1  124.09    8.40
   6  12  -1  117.19   11.60
  -6  12   1   94.59    8.40
   6  12  -1  115.59    9.50
  -5 -12   1    8.90    2.80
  -5 -12   1    5.60    2.40
   5 -12  -1    3.20    2.90
  -5 -12   1    4.60    2.30
  -5 -12   1    4.10    2.50
   5 -12  -1    6.30    7.50
  -5 -12   1    4.10    2.60
   5 -12  -1    4.10    2.60
   5 -12  -1    6.80    3.10
  -5 -12   1    4.10    2.20
   5 -12  -1    6.00    3.10
  -5 -12   1    6.30    1.40
  -5 -12   1    9.70    3.00
   5 -12  -1    4.40    2.70
   5 -12  -1    4.60    2.80
   5 -12  -1    5.40    2.90
   5 -12  -1    6.10    3.30
  -5 -12   1    3.90    3.10
   5 -12  -1    5.40    3.30
   5 -12  -1    6.10    2.20
  -5 -12   1  -12.10    5.80
  -5  12   1    6.70    2.40
  -5  12   1   11.30    3.30
   5  12  -1    8.00    2.60
   5  12  -1    7.30    3.30
   5  12  -1    5.80    2.40
  -5  12   1    5.20    1.80
  -5  12   1    7.00    2.40
   5  12  -1    7.30    2.40
   5  12  -1    3.40    2.10
  -4 -12   1  216.68   14.50
   4 -12  -1  191.58   19.60
   4 -12  -1  206.98   14.80
  -4 -12   1  215.68   13.90
   4 -12  -1  241.18   16.20
   4 -12  -1  208.88   16.40
   4 -12  -1  184.48   15.60
  -4 -12   1  212.48   14.20
   4 -12  -1  224.38   14.70
   4 -12  -1  214.68   14.20
   4 -12  -1  211.18   16.40
   4 -12  -1  251.97   25.40
  -4 -12   1  224.88   15.80
  -4 -12   1  223.48   19.90
   4 -12  -1  201.28   15.30
   4 -12  -1  213.28   20.10
  -4 -12   1  224.08   14.50
  -4 -12   1  219.78   16.90
  -4  12   1  190.78   14.70
  -4  12   1  216.78   13.80
  -4  12   1  228.18   14.20
   4  12  -1  221.18   14.70
   4  12  -1  206.38   16.90
   4  12  -1  214.48   13.80
   4  12  -1  233.58   17.10
  -3 -12   1    4.40    2.40
  -3 -12   1    4.10    2.60
  -3 -12   1    3.50    2.30
   3 -12  -1    6.50    2.70
   3 -12  -1    7.40    2.90
  -3 -12   1    7.50    3.20
  -3 -12   1    5.50    2.20
   3 -12  -1    7.10    3.00
   3 -12  -1    2.50    2.70
  -3 -12   1    3.50    1.90
  -3 -12   1    6.00    2.50
   3 -12  -1    6.10    5.20
  -3 -12   1    5.60    2.70
   3 -12  -1    6.60    3.40
   3 -12  -1   11.00    3.00
   3 -12  -1    7.10    2.90
   3 -12  -1    8.10    3.10
  -3 -12   1    5.50    2.70
  -3 -12   1   -3.60    3.00
  -3 -12   1   12.30    4.70
   3 -12  -1    4.10    4.30
   3 -12  -1    7.00    3.30
   3  12  -1    3.70    3.20
   3  12  -1    4.20    2.00
  -3  12   1    8.10    2.00
  -3  12   1    4.20    3.00
  -3  12   1    6.80    2.10
   3  12  -1    7.10    2.00
  -2 -12   1   11.80    1.70
   2 -12  -1    4.10    4.80
  -2 -12   1   18.80    3.50
  -2 -12   1   11.90    4.50
   2 -12  -1   20.00    2.90
   2 -12  -1   16.80    3.50
  -2 -12   1    7.70    3.20
   2 -12  -1    9.60    3.40
   2 -12  -1   16.40    2.70
  -2 -12   1   13.30    3.20
   2 -12  -1   14.80    5.40
   2 -12  -1   13.30    4.10
  -2 -12   1    4.70    4.60
  -2 -12   1   19.30    3.60
   2 -12  -1   13.20    3.50
  -2 -12   1   15.10    3.40
   2 -12  -1   15.60    4.30
   2 -12  -1   13.20    3.50
   2 -12  -1   15.00    3.90
  -2 -12   1   11.80    3.30
  -2 -12   1   12.30    5.20
  -2 -12   1    8.00    2.70
   2 -12  -1   12.00    5.60
   2 -12  -1   18.60    3.60
  -2 -12   1   17.60    4.50
  -2 -12   1   15.50    3.40
   2 -12  -1   12.90    3.20
   2  12  -1   13.50    2.70
  -2  12   1   11.00    2.80
  -2  12   1   19.90    6.60
  -2  12   1   14.50    3.30
   2  12  -1   19.50    6.90
  -2  12   1   14.60    2.50
  -2  12   1   23.60    5.70
   2  12  -1   16.70    4.70
   2  12  -1   15.40    2.70
   1 -12  -1  542.95   33.70
   1 -12  -1  539.95   33.50
   1 -12  -1  536.25   33.50
  -1 -12   1  586.44   36.00
   1 -12  -1  572.54   34.70
   1 -12  -1  573.64   34.90
   1 -12  -1  596.54   33.00
   1 -12  -1  667.13   36.00
   1 -12  -1  627.14   38.80
   1 -12  -1  591.74   32.20
  -1 -12   1  557.84   44.50
   1 -12  -1  660.53   34.30
  -1 -12   1  612.54   32.70
  -1 -12   1  573.34   32.80
  -1 -12   1  626.04   34.20
  -1 -12   1  613.84   32.80
   1 -12  -1  522.55   33.70
   1 -12  -1  548.45   34.60
  -1 -12   1  615.04   33.90
  -1 -12   1  681.33   34.70
   1 -12  -1  570.44   35.90
   1 -12  -1  572.84   32.20
  -1 -12   1  543.85   34.10
  -1  12   1  580.94   31.60
   1  12  -1  492.75   36.50
  -1  12   1  576.94   38.40
   1  12  -1  570.64   32.10
   0 -12  -1  143.39   11.60
   0 -12  -1  136.39   14.30
   0 -12  -1  165.38   12.70
   0 -12   1  164.88   18.50
   0 -12  -1  150.28   10.50
   0 -12  -1  166.68   11.80
   0 -12   1  144.39   10.50
   0 -12   1  152.38   14.90
   0 -12  -1  136.79   10.60
   0 -12   1  158.08   10.40
   0 -12  -1  128.39   10.80
   0 -12  -1  137.69   10.40
   0 -12   1  151.38   10.70
   0 -12  -1  145.49   10.40
   0 -12  -1  147.29   10.50
   0 -12  -1  145.49   11.30
   0 -12   1  149.49   11.10
   0 -12  -1  151.08    9.90
   0 -12  -1  131.69   15.70
   0 -12  -1  147.39   11.10
   0 -12   1  154.08   10.80
   0 -12  -1  128.09   10.70
   0 -12  -1  158.58   11.00
   0 -12  -1  134.19    9.80
   0 -12   1  154.48   10.10
   0 -12   1  140.29   11.70
   0 -12   1  148.59   11.00
   0  12  -1  155.18   10.10
   0  12  -1  144.59    9.50
   0  12  -1  161.18   15.00
   0  12   1  137.89   10.10
   0  12   1  158.58   15.00
   1 -12   1  593.84   38.80
  -1 -12  -1  649.54   35.20
  -1 -12  -1  592.24   33.60
  -1 -12  -1  579.14   34.10
  -1 -12  -1  666.83   43.90
   1 -12   1  645.04   34.70
   1 -12   1  565.34   32.80
  -1 -12  -1  634.54   36.10
   1 -12   1  584.94   33.60
   1 -12   1  499.95   34.10
  -1 -12  -1  711.63   36.00
   1 -12   1  581.94   35.60
   1 -12   1  601.04   38.10
  -1 -12  -1  556.04   33.70
  -1 -12  -1  589.94   33.10
  -1 -12  -1  579.84   34.60
  -1 -12  -1  573.34   34.30
  -1 -12  -1  567.14   35.60
  -1 -12  -1  625.54   35.00
   1 -12   1  647.24   33.60
  -1 -12  -1  547.15   34.20
  -1 -12  -1  619.04   48.30
   1 -12   1  562.54   34.70
  -1 -12  -1  615.94   34.30
   1  12   1  577.04   32.20
  -1  12  -1  597.84   32.70
  -1  12  -1  544.65   33.30
  -1  12  -1  633.04   35.20
   1  12   1  564.64   38.80
  -1  12  -1  602.84   43.60
  -2 -12  -1   14.60    3.60
   2 -12   1   12.70    3.10
  -2 -12  -1   21.90    5.80
   2 -12   1   11.00    3.50
  -2 -12  -1   11.20    4.10
  -2 -12  -1   14.30    2.90
  -2 -12  -1   17.60    3.40
  -2 -12  -1   16.40    3.80
   2 -12   1   18.50    4.80
  -2 -12  -1   16.90    3.80
   2 -12   1   18.60    4.30
   2 -12   1   15.70    2.80
  -2 -12  -1   14.40    4.40
   2 -12   1    4.60    4.40
   2 -12   1   15.70    3.50
  -2 -12  -1   15.10    5.50
  -2 -12  -1   13.60    3.00
   2 -12   1   18.20    5.80
   2 -12   1   15.70    3.80
  -2 -12  -1   13.10    3.20
  -2 -12  -1   18.40    3.80
  -2 -12  -1   13.50    3.50
  -2  12  -1   18.80    3.30
   2  12   1   12.90    3.80
   2  12   1   13.40    2.40
  -2  12  -1    3.60    4.70
  -2  12  -1   16.50    2.90
   2  12   1   16.20    6.40
  -2  12  -1   13.20    7.20
  -2  12  -1   15.70    2.70
  -3 -12  -1    6.10    2.60
  -3 -12  -1   11.10    4.80
  -3 -12  -1    6.60    2.40
   3 -12   1    5.00    2.60
  -3 -12  -1    6.40    2.60
   3 -12   1   -6.20    4.50
   3 -12   1    4.20    4.80
  -3 -12  -1    7.70    2.40
  -3 -12  -1    5.30    3.10
   3 -12   1    5.90    2.60
   3 -12   1    3.70    2.70
   3 -12   1    3.70    2.60
  -3 -12  -1    3.90    2.40
  -3 -12  -1    5.60    2.80
   3 -12   1    4.40    3.10
   3 -12   1    8.70    3.20
   3 -12   1    4.70    2.40
  -3 -12  -1    7.40    2.60
  -3 -12  -1   10.70    4.10
  -3 -12  -1    6.40    2.30
   3  12   1    6.40    1.90
   3  12   1    9.80    3.40
  -3  12  -1    5.60    2.10
  -3  12  -1    7.50    2.20
   3  12   1    6.30    2.20
  -3  12  -1    2.10    2.20
   4 -12   1  219.58   16.00
   4 -12   1  201.48   13.80
  -4 -12  -1  223.08   13.80
  -4 -12  -1  203.98   14.50
  -4 -12  -1  219.78   14.50
   4 -12   1  214.58   14.30
   4 -12   1  264.77   24.40
  -4 -12  -1  222.58   14.30
  -4 -12  -1  197.48   19.10
  -4 -12  -1  178.98   13.70
   4 -12   1  219.28   16.50
  -4 -12  -1  226.48   14.40
   4 -12   1  226.08   15.70
   4 -12   1  188.48   15.50
  -4 -12  -1  228.38   15.70
   4 -12   1  209.98   14.60
  -4 -12  -1  186.48   14.20
   4 -12   1  200.98   20.00
   4  12   1  207.28   13.40
  -4  12  -1  212.68   14.10
   4  12   1  213.78   14.30
  -4  12  -1  219.88   15.00
   4  12   1  199.38   16.40
  -4  12  -1  222.28   14.00
  -5 -12  -1    8.20    2.70
  -5 -12  -1    4.00    3.10
   5 -12   1    8.10    2.70
   5 -12   1    5.50    3.40
   5 -12   1    5.20    2.40
  -5 -12  -1    7.60    2.50
   5 -12   1    5.20    2.60
  -5 -12  -1    6.70    2.80
   5 -12   1    4.80    3.10
   5 -12   1    1.00    2.00
  -5 -12  -1    6.40    5.50
  -5 -12  -1    4.80    2.20
  -5 -12  -1    6.90    2.70
   5 -12   1    6.40    3.20
   5 -12   1    2.50    6.90
  -5 -12  -1    4.30    2.50
   5 -12   1    5.30    2.80
   5 -12   1    2.30    1.30
  -5 -12  -1    7.70    3.10
  -5  12  -1    6.50    2.10
  -5  12  -1   10.80    3.10
   5  12   1    7.80    3.50
   5  12   1    5.60    2.10
  -5  12  -1    4.20    1.90
  -5  12  -1    5.40    2.50
   5  12   1    5.30    2.30
  -5  12  -1    7.60    2.30
   5  12   1    6.40    2.40
   5  12   1    4.30    2.20
  -6 -12  -1  108.19    8.80
   6 -12   1  122.89    9.40
   6 -12   1  127.79    9.00
   6 -12   1  104.49    6.80
   6 -12   1  111.99   10.30
  -6 -12  -1  118.99    9.00
  -6 -12  -1  132.29   10.60
   6 -12   1   96.79    9.60
   6 -12   1  109.09   10.70
  -6 -12  -1  128.99    9.40
  -6 -12  -1  119.49    8.60
  -6 -12  -1  123.49    9.40
  -6 -12  -1  121.79    9.00
  -6 -12  -1  121.59    9.10
   6 -12   1  120.49    9.10
  -6  12  -1  110.89    9.80
   6  12   1  109.59   11.20
  -6  12  -1  116.69    8.40
  -6  12  -1  123.99    8.80
   6  12   1  113.29    8.90
  -6  12  -1  127.19    9.20
  -6  12  -1  125.89    9.50
   6  12   1  119.99    8.80
  -6  12  -1  117.69    9.30
   6  12   1  121.29    9.50
   6  12   1  112.89    8.90
  -7 -12  -1   29.80    3.90
   7 -12   1   23.70    3.80
   7 -12   1   28.20    4.40
   7 -12   1   20.50    4.10
  -7 -12  -1   30.20    4.90
  -7 -12  -1   28.20    3.70
  -7 -12  -1   27.80    4.10
  -7 -12  -1   26.20    3.80
  -7 -12  -1   31.30    4.50
   7 -12   1   27.60    5.50
   7 -12   1   26.00    4.90
   7 -12   1   33.20    4.10
   7 -12   1   26.30    3.80
  -7 -12  -1   35.40    4.70
  -7  12  -1   28.30    3.90
   7  12   1   21.50    4.20
  -7  12  -1   30.80    6.70
  -7  12  -1   30.90    3.70
   7  12   1   22.90    4.20
  -7  12  -1   23.10    4.10
  -7  12  -1   32.70    4.60
   7  12   1   26.00    4.20
   7  12   1   32.20    4.30
   8 -12   1   32.60    4.00
  -8 -12  -1   28.40    3.20
   8 -12   1   38.00    3.60
   8 -12   1   23.50    3.50
  -8 -12  -1   34.80    3.40
   8 -12   1   42.20    3.90
  -8 -12  -1   32.10    3.50
  -8 -12  -1   36.80    4.20
   8 -12   1   35.20    5.30
  -8 -12  -1   33.50    3.80
   8 -12   1   32.80    4.80
  -8 -12  -1   30.10    4.40
  -8  12  -1   27.90    3.50
   8  12   1   37.40    4.20
  -8  12  -1   27.00    3.60
  -8  12  -1   38.60    3.70
   8  12   1   30.90    3.60
  -8  12  -1   32.80    4.20
   8  12   1   35.80    3.90
   8  12   1   37.00    4.10
   9 -12   1   34.90    3.80
  -9 -12  -1   32.60    3.10
  -9  12  -1   42.50    3.30
  -9  12  -1   42.30    5.30
   9  12   1   41.80    3.60
   9  12   1   36.40    3.80
   9  12   1   26.80    3.70
  -8 -13   1   13.00    2.30
   8 -13  -1   12.30    2.10
   8 -13  -1    5.50    2.00
   8 -13  -1   16.50    3.00
   8 -13  -1   12.40    2.10
   8 -13  -1    9.10    2.70
   8 -13  -1    8.80    2.50
  -8 -13   1   11.70    2.20
  -8 -13   1    9.60    2.50
  -8  13   1    6.10    1.80
   8  13  -1   10.10    2.20
   8  13  -1   17.40    2.90
  -8  13   1   14.10    2.20
   8  13  -1    9.40    2.50
  -8  13   1    9.10    2.40
   8  13  -1   15.40    2.70
  -7 -13   1   35.60    6.20
   7 -13  -1   52.09    6.20
  -7 -13   1   36.80    5.10
  -7 -13   1   36.60    3.70
   7 -13  -1   35.00    5.80
  -7 -13   1   44.50    4.60
   7 -13  -1   27.50    4.70
   7 -13  -1   39.60    5.00
  -7 -13   1   32.20    3.90
   7 -13  -1   25.40    5.40
  -7 -13   1   45.60    4.00
   7 -13  -1   40.40    5.70
   7 -13  -1   39.60    4.20
   7 -13  -1   39.30    5.40
  -7  13   1   35.00    4.30
   7  13  -1   41.20    4.50
  -7  13   1   40.00    4.00
   7  13  -1   39.80    4.50
   7  13  -1   28.30    3.50
   7  13  -1   38.00    5.60
  -7  13   1   36.60    4.10
   6 -13  -1   52.29    5.30
   6 -13  -1   46.30    6.10
   6 -13  -1   46.90    5.90
  -6 -13   1   62.19    6.30
  -6 -13   1   47.80    6.10
   6 -13  -1   47.70    5.50
   6 -13  -1   49.00    5.90
  -6 -13   1   43.50    5.20
   6 -13  -1   46.20    5.20
  -6 -13   1   53.19    5.50
   6 -13  -1   48.20    6.60
  -6 -13   1   44.60    4.90
  -6 -13   1   47.30    4.90
   6  13  -1   47.90    5.20
  -6  13   1   48.80    5.10
   6  13  -1   45.60    5.00
   6  13  -1   41.00    4.80
  -6  13   1   32.80    5.40
  -6  13   1   47.70    4.50
   6  13  -1   47.80    5.40
  -6  13   1   47.70    5.00
   5 -13  -1   18.10    4.30
   5 -13  -1   14.50    4.20
  -5 -13   1   19.70    4.50
   5 -13  -1   19.20    4.30
  -5 -13   1   20.60    3.80
  -5 -13   1   16.90    3.30
   5 -13  -1   16.50    3.50
  -5 -13   1   18.40    3.70
   5 -13  -1   18.60    3.90
  -5 -13   1   15.40    3.30
  -5 -13   1   14.90    3.10
   5 -13  -1   16.60    4.40
  -5 -13   1   13.30    2.70
   5 -13  -1   16.20    3.90
   5 -13  -1   15.40    3.30
   5 -13  -1   20.70    3.10
   5 -13  -1   13.90    3.50
  -5 -13   1   15.00    3.40
   5  13  -1   17.40    3.50
   5  13  -1   15.50    3.20
  -5  13   1   15.00    2.60
  -5  13   1   21.60    3.50
   5  13  -1   14.10    4.50
   5  13  -1   14.30    3.00
  -5  13   1   15.90    3.20
   5  13  -1   18.10    3.40
  -5  13   1   16.90    3.90
  -4 -13   1   30.20    4.60
   4 -13  -1   48.10   12.80
   4 -13  -1   29.50    4.40
   4 -13  -1   26.90    5.30
  -4 -13   1   33.20    4.20
  -4 -13   1   40.80    5.20
   4 -13  -1   40.30    6.10
  -4 -13   1   40.10    5.40
  -4 -13   1   35.60    4.60
  -4 -13   1   34.20    4.80
   4 -13  -1   35.80    5.90
   4 -13  -1   41.30    5.30
   4 -13  -1   39.80    5.30
   4 -13  -1   34.10    5.40
  -4 -13   1   40.90    5.20
   4 -13  -1   29.50    5.50
   4 -13  -1   33.90    6.70
  -4 -13   1   37.80    5.80
   4 -13  -1   40.10    5.70
   4  13  -1   33.80    6.70
   4  13  -1   47.60    6.10
  -4  13   1   40.40    4.40
   4  13  -1   37.30    4.80
  -4  13   1   36.00    4.90
  -4  13   1   37.30    4.40
   4  13  -1   38.50    4.70
   4  13  -1   41.00    4.50
   3 -13  -1   46.70    6.50
  -3 -13   1   46.40    5.70
   3 -13  -1   44.80    6.00
   3 -13  -1   42.40   14.50
  -3 -13   1   41.70    5.50
  -3 -13   1   49.30    8.70
  -3 -13   1   47.00    5.60
   3 -13  -1   54.19   10.80
   3 -13  -1   43.10    5.60
   3 -13  -1   41.60    5.90
  -3 -13   1   46.00    5.50
  -3 -13   1   57.89   12.60
  -3 -13   1   42.90    5.20
   3 -13  -1   39.40    5.30
   3 -13  -1   45.40    5.60
  -3 -13   1   40.60    5.10
   3 -13  -1   47.10    5.30
   3 -13  -1   41.80    6.30
  -3 -13   1   42.50    6.00
   3 -13  -1   39.70    6.00
  -3 -13   1   35.10    4.30
   3 -13  -1   47.70    5.90
   3  13  -1   42.60    4.60
   3  13  -1   42.50    4.70
  -3  13   1   50.39    4.60
   3  13  -1   44.20    7.90
  -3  13   1   47.70    4.70
   3  13  -1   49.10    5.20
   2 -13  -1  161.28   16.70
   2 -13  -1  149.99   10.20
   2 -13  -1  143.09   14.90
   2 -13  -1  161.48   16.80
  -2 -13   1  111.69   14.30
   2 -13  -1  166.38   13.60
  -2 -13   1  158.68   16.60
   2 -13  -1  166.58   14.50
   2 -13  -1  177.88   13.70
   2 -13  -1  147.29   16.20
  -2 -13   1  162.68   16.70
   2 -13  -1  175.68   13.40
   2 -13  -1  153.38   10.30
  -2 -13   1  167.28   15.20
  -2  13   1  166.78   11.40
   2  13  -1  153.08   10.50
   2  13  -1  165.58   14.10
  -2  13   1  163.68   10.30
   2  13  -1  171.48   11.40
  -2  13   1  142.29   12.70
   1 -13  -1  194.78   18.00
   1 -13  -1  162.68   12.90
   1 -13  -1  179.18   12.60
  -1 -13   1  172.78   12.90
  -1 -13   1  177.58   12.40
   1 -13  -1  189.08   13.30
  -1 -13   1  151.38   11.90
  -1 -13   1  190.48   12.70
   1 -13  -1  183.68   11.60
  -1 -13   1  163.48   13.00
  -1 -13   1  193.78   12.10
  -1 -13   1  211.38   18.30
   1 -13  -1  183.88   12.40
  -1 -13   1  187.58   18.00
   1 -13  -1  173.08   16.50
   1 -13  -1  202.38   14.50
   1 -13  -1  181.18   12.30
  -1 -13   1  181.08   13.10
   1 -13  -1  153.08   12.60
   1 -13  -1  183.08   13.10
   1 -13  -1  177.08   13.80
   1 -13  -1  190.28   12.50
  -1 -13   1  182.08   12.70
  -1 -13   1  172.98   11.90
   1  13  -1  178.88   12.10
   1  13  -1  176.18   11.40
  -1  13   1  180.28   11.10
   0 -13   1  294.77   23.80
   0 -13  -1  275.67   19.30
   0 -13   1  291.97   19.10
   0 -13  -1  316.87   19.40
   0 -13   1  253.57   18.30
   0 -13  -1  287.17   18.20
   0 -13   1  312.97   24.70
   0 -13  -1  321.97   20.40
   0 -13   1  309.27   18.10
   0 -13   1  301.47   19.10
   0 -13   1  273.97   19.40
   0 -13   1  280.37   17.50
   0 -13   1  306.37   18.60
   0 -13  -1  275.37   23.50
   0 -13  -1  301.87   18.70
   0 -13   1  302.87   18.40
   0 -13  -1  304.67   24.10
   0 -13   1  281.17   18.50
   0 -13  -1  266.07   18.40
   0 -13  -1  280.87   18.10
   0 -13   1  295.37   18.20
   0 -13  -1  280.97   17.40
   0 -13  -1  277.27   18.70
   0 -13  -1  301.67   18.10
   0 -13  -1  305.67   18.30
   0 -13  -1  286.67   18.40
   0  13  -1  297.67   17.30
   0  13  -1  299.17   17.90
   0  13   1  287.27   16.80
  -1 -13  -1  186.18   17.70
  -1 -13  -1  201.18   18.10
   1 -13   1  193.88   12.90
   1 -13   1  188.38   12.70
  -1 -13  -1  172.28   12.50
   1 -13   1  174.88   11.80
   1 -13   1  183.78   17.20
   1 -13   1  181.68   13.30
   1 -13   1  190.88   12.40
  -1 -13  -1  184.38   12.70
  -1 -13  -1  183.48   12.60
  -1 -13  -1  186.68   13.20
   1 -13   1  187.98   13.40
  -1 -13  -1  167.98   13.10
   1 -13   1  184.58   12.60
   1 -13   1  180.08   14.10
  -1 -13  -1  184.18   12.40
  -1 -13  -1  197.28   12.20
  -1 -13  -1  187.68   12.60
  -1 -13  -1  191.78   13.20
   1 -13   1  209.88   18.30
  -1 -13  -1  174.38   13.40
  -1 -13  -1  184.08   12.90
   1 -13   1  150.48   12.70
   1  13   1  176.78   11.90
   1  13   1  179.38   11.20
  -1  13  -1  187.48   11.70
  -1  13  -1  179.58   12.60
  -1  13  -1  188.98   12.30
   2 -13   1  175.98   13.70
  -2 -13  -1  170.58   17.30
   2 -13   1  169.48   12.40
  -2 -13  -1  153.78   13.80
  -2 -13  -1  141.99   10.70
   2 -13   1  177.38   17.80
   2 -13   1  163.88   10.60
  -2 -13  -1  154.28   14.20
  -2 -13  -1  166.48   16.60
  -2 -13  -1  147.39   10.50
   2 -13   1  158.98   14.60
   2 -13   1  163.78   16.40
  -2 -13  -1  177.58   13.00
  -2 -13  -1  158.18   13.90
  -2  13  -1  161.58   11.50
  -2  13  -1  173.88   10.80
  -2  13  -1  140.19   11.20
   2  13   1  150.98   10.10
   2  13   1  160.98   13.80
   3 -13   1   47.70    5.90
  -3 -13  -1   50.79   11.20
  -3 -13  -1   40.30    5.50
  -3 -13  -1   46.60    5.30
  -3 -13  -1   42.60    4.90
   3 -13   1   42.00    5.20
  -3 -13  -1   46.40    6.10
  -3 -13  -1   51.99    5.50
   3 -13   1   45.00    6.60
   3 -13   1   35.60    5.70
   3 -13   1   37.20    4.40
   3 -13   1   40.30    5.20
  -3 -13  -1   49.20    5.40
  -3 -13  -1   45.50    4.90
   3 -13   1   43.20    5.90
   3 -13   1   47.30   12.20
   3 -13   1   43.60    5.70
  -3 -13  -1   41.50    5.30
  -3 -13  -1   48.40    6.20
  -3 -13  -1   46.20    5.80
   3  13   1   44.00    4.30
   3  13   1   40.50    4.70
  -3  13  -1   44.00    4.90
  -3  13  -1   38.80    4.40
  -3  13  -1   43.60    7.00
   3  13   1   48.90   11.60
  -3  13  -1   46.70    4.70
   4 -13   1   37.80    5.60
   4 -13   1   37.80    5.90
  -4 -13  -1   41.10    5.20
   4 -13   1   42.00    5.80
  -4 -13  -1   36.80    4.80
   4 -13   1   39.20    5.50
  -4 -13  -1   38.20    5.40
  -4 -13  -1   31.20    4.10
  -4 -13  -1   36.60    5.20
   4 -13   1   36.30    5.00
   4 -13   1   33.20    5.70
   4 -13   1   33.80    5.20
  -4 -13  -1   40.00    5.40
  -4 -13  -1   48.30   11.30
  -4 -13  -1   34.10    5.00
  -4 -13  -1   36.00    4.60
  -4 -13  -1   20.90    5.50
  -4 -13  -1   35.20    5.60
  -4  13  -1   35.00    5.40
  -4  13  -1   39.70    4.60
   4  13   1   38.80    4.10
   4  13   1   35.10    4.40
   4  13   1   36.60    6.60
  -4  13  -1   36.80    4.50
   5 -13   1   12.60    3.10
  -5 -13  -1   11.90    3.00
  -5 -13  -1   18.60    3.80
  -5 -13  -1   16.20    3.50
   5 -13   1   17.70    4.50
   5 -13   1   20.40    4.00
   5 -13   1   20.10    3.80
  -5 -13  -1   15.20    3.30
   5 -13   1   20.20    4.10
   5 -13   1   14.90    4.20
  -5 -13  -1   16.80    3.60
  -5 -13  -1   17.00    4.30
  -5 -13  -1   17.30    3.40
   5 -13   1   17.40    3.10
  -5 -13  -1   15.90    2.90
  -5 -13  -1   18.80    3.70
   5 -13   1   15.80    3.10
  -5  13  -1   18.50    3.10
  -5  13  -1   14.90    3.50
  -5  13  -1   12.80    3.80
   5  13   1   17.80    4.10
   5  13   1   14.80    3.20
  -5  13  -1   18.50    3.50
   5  13   1   13.90    2.80
   5  13   1   13.50    3.00
  -5  13  -1   17.50    3.00
   6 -13   1   41.90    6.40
  -6 -13  -1   33.50    5.40
   6 -13   1   54.59    5.30
   6 -13   1   47.10    5.40
  -6 -13  -1   50.29    4.90
  -6 -13  -1   37.90    5.00
  -6 -13  -1   47.40    5.50
  -6 -13  -1   49.50    5.00
   6 -13   1   42.90    5.80
  -6 -13  -1   41.50    4.90
   6 -13   1   43.10    5.40
  -6 -13  -1   51.49    5.30
  -6 -13  -1   49.50    5.20
   6 -13   1   51.09    5.40
   6 -13   1   47.80    6.00
  -6  13  -1   49.99    7.60
  -6  13  -1   41.50    5.10
   6  13   1   41.30    5.40
   6  13   1   51.99    5.30
   6  13   1   49.90    4.90
  -6  13  -1   52.29    5.30
  -6  13  -1   51.39    5.10
   6  13   1   44.10    5.00
  -6  13  -1   43.70    4.50
   6  13   1   33.90    7.20
   7 -13   1   40.00    4.20
  -7 -13  -1   40.70    3.90
   7 -13   1   33.70    7.50
  -7 -13  -1   32.50    3.80
   7 -13   1   34.20    4.50
  -7 -13  -1   41.80    4.60
   7 -13   1   41.40    4.50
  -7 -13  -1   41.60    4.20
  -7 -13  -1   37.30    5.00
   7 -13   1   34.20    4.00
   7 -13   1   44.70    5.90
  -7 -13  -1   39.90    5.90
   7 -13   1   32.10    4.60
  -7  13  -1   42.80    5.10
  -7  13  -1   30.00    4.10
  -7  13  -1   29.80    3.70
  -7  13  -1   40.10    3.80
   7  13   1   40.90    5.40
   7  13   1   42.40    4.40
   7  13   1   35.20    4.40
  -7  13  -1   44.70    4.70
   8 -13   1   10.00    2.10
   8 -13   1   10.90    2.70
   8 -13   1   14.50    2.10
  -8 -13  -1   13.10    2.50
  -8 -13  -1    8.80    2.30
   8 -13   1   12.80    2.00
   8 -13   1   18.30    4.20
  -8 -13  -1    7.60    1.60
  -8 -13  -1    9.80    2.00
  -8 -13  -1    9.30    1.60
  -8  13  -1   14.80    2.30
   8  13   1   15.80    2.70
   8  13   1   10.40    1.90
  -8  13  -1    7.90    1.60
   8  13   1    4.70    1.70
  -8  13  -1    9.20    1.90
  -8 -14   1    2.60    1.20
  -8 -14   1    4.00    1.50
   8 -14  -1    2.30    1.10
   8 -14  -1    4.10    1.20
   8 -14  -1    2.30    1.70
   8 -14  -1    1.50    1.10
   8  14  -1    4.00    1.40
   8  14  -1    3.00    1.50
   8  14  -1    5.10    1.60
  -8  14   1    1.90    1.20
  -8  14   1    1.80    0.90
   7 -14  -1   43.70    3.90
   7 -14  -1   50.69    4.30
   7 -14  -1   48.50    5.50
  -7 -14   1   42.60    4.00
  -7 -14   1   32.90    4.70
  -7 -14   1   33.70    3.70
   7 -14  -1   49.70    4.80
  -7 -14   1   44.80    4.20
   7 -14  -1   49.40    4.60
  -7 -14   1   46.90    4.40
   7  14  -1   48.50    4.40
   7  14  -1   43.50    4.90
   7  14  -1   47.40    4.30
  -7  14   1   45.00    4.30
   7  14  -1   45.30    4.30
  -7  14   1   46.30    4.60
  -7  14   1   49.20    4.00
  -6 -14   1   59.59    6.50
  -6 -14   1   63.09    5.60
  -6 -14   1   60.29    6.50
  -6 -14   1   58.89    6.40
   6 -14  -1   58.29    6.60
   6 -14  -1   52.89    5.70
   6 -14  -1   63.29    6.20
  -6 -14   1   48.20    5.00
   6 -14  -1   52.99    6.10
   6 -14  -1   61.29    5.40
  -6 -14   1   54.79    5.40
   6 -14  -1   62.09    5.90
   6 -14  -1   48.50    5.20
   6  14  -1   60.19    5.20
   6  14  -1   48.80    5.30
  -6  14   1   61.29    5.50
   6  14  -1   56.59    5.20
   6  14  -1   44.20    4.70
  -6  14   1   59.79    4.80
  -6  14   1   56.49    5.20
   5 -14  -1   21.50    3.80
  -5 -14   1   24.50    3.90
  -5 -14   1   21.00    3.80
   5 -14  -1   22.30    4.20
  -5 -14   1   22.40    3.90
   5 -14  -1   18.10    3.80
   5 -14  -1   19.60    3.70
   5 -14  -1   24.00    4.70
   5 -14  -1   21.30    4.70
   5 -14  -1   22.00    4.80
  -5 -14   1   26.10    4.30
  -5 -14   1   36.90    5.30
  -5 -14   1   21.70    3.50
   5 -14  -1   24.90    4.00
  -5 -14   1   25.10    3.60
  -5  14   1   29.10    4.40
  -5  14   1   25.50    3.50
  -5  14   1   18.50    5.10
  -5  14   1   23.30    3.60
   5  14  -1   23.40    3.70
  -5  14   1   15.60    3.50
   5  14  -1   24.70    3.60
   5  14  -1   19.50    5.90
   5  14  -1   18.70    3.80
   5  14  -1   19.60    3.40
   5  14  -1   17.30    3.10
   4 -14  -1   41.60    5.90
  -4 -14   1   45.30    5.30
   4 -14  -1   51.29    6.20
   4 -14  -1   46.00    5.20
  -4 -14   1   41.60    4.50
   4 -14  -1   47.70    5.90
  -4 -14   1   46.80    5.30
  -4 -14   1   50.39    5.60
  -4 -14   1   49.70    5.50
  -4 -14   1   47.40    4.80
  -4 -14   1   48.40    6.10
   4 -14  -1   54.79    5.80
   4 -14  -1   41.60    4.90
   4 -14  -1   45.60    6.40
   4 -14  -1   50.89    5.40
   4 -14  -1   39.20    5.50
  -4 -14   1   45.90    5.70
   4 -14  -1   45.80    6.30
  -4  14   1   53.09    4.90
  -4  14   1   41.00    6.20
   4  14  -1   49.70    5.30
  -4  14   1   48.00    5.00
   4  14  -1   45.60    4.90
  -4  14   1   43.80    6.20
   4  14  -1   43.30    7.30
   4  14  -1   50.39    5.00
   3 -14  -1   78.59   10.20
   3 -14  -1   57.09    7.20
  -3 -14   1   73.49    7.10
  -3 -14   1   62.49    9.30
   3 -14  -1   87.79    9.10
   3 -14  -1   72.69    8.80
   3 -14  -1   72.89    8.80
   3 -14  -1   75.09    7.80
  -3  14   1   80.99    6.70
  -3  14   1   74.59    7.20
  -3  14   1   86.29    6.40
   3  14  -1   80.89    6.40
   3  14  -1   54.89    8.60
   3  14  -1   77.69    6.90
   3  14  -1   70.99    7.60
   3  14  -1   69.49    6.30
   2 -14  -1    8.80    3.20
  -2 -14   1   12.40    3.40
  -2 -14   1    7.70    2.70
  -2 -14   1   10.80    3.30
  -2 -14   1    7.90    2.80
   2 -14  -1   10.90    3.40
  -2 -14   1    1.80    5.70
   2 -14  -1    9.10    3.40
  -2 -14   1   11.60    3.40
   2 -14  -1   11.00    3.80
   2 -14  -1    7.40    2.40
   2 -14  -1   10.10    3.20
  -2 -14   1   13.70    3.70
  -2 -14   1   -1.70    5.00
   2 -14  -1   11.80    3.70
   2 -14  -1   13.60    3.30
   2 -14  -1    9.60    3.40
  -2 -14   1    2.50    3.00
   2 -14  -1   10.50    3.30
  -2 -14   1   10.90    3.20
   2 -14  -1   -0.80    8.50
   2  14  -1   11.10    3.80
  -2  14   1   10.00    2.40
  -2  14   1   12.50    2.30
   2  14  -1   10.20    2.30
   2  14  -1    6.40    2.40
   2  14  -1    8.00    2.30
   1 -14  -1  106.99    9.40
   1 -14  -1  112.79    9.00
   1 -14  -1   97.79   15.30
   1 -14  -1  113.29   10.00
  -1 -14   1  117.29    9.50
   1 -14  -1  116.19    9.10
  -1 -14   1  120.89   14.60
  -1 -14   1  112.39    8.60
   1 -14  -1  145.39   18.00
  -1 -14   1  115.89    9.40
   1 -14  -1  117.39    9.20
  -1 -14   1  137.99   14.70
  -1 -14   1  119.19   10.00
  -1 -14   1  115.89    9.20
   1 -14  -1  112.79    8.20
  -1 -14   1  101.79    9.30
  -1 -14   1  108.19    9.60
  -1 -14   1  121.39    9.40
   1 -14  -1  103.29    9.10
   1 -14  -1  112.79    9.60
   1 -14  -1  119.79    9.40
  -1 -14   1  105.79    8.70
  -1 -14   1  114.69    8.90
   1 -14  -1  106.79    9.60
   1 -14  -1  108.79   10.00
   1  14  -1  115.39    8.60
  -1  14   1  116.09   10.00
  -1  14   1  117.29    8.30
   0 -14  -1   51.99    5.70
   0 -14   1   43.50    5.80
   0 -14   1   41.90    5.90
   0 -14   1   44.60    5.40
   0 -14   1   42.70    5.30
   0 -14   1   38.80    5.70
   0 -14  -1   42.50    5.50
   0 -14   1   34.20    4.90
   0 -14   1   31.90    4.80
   0 -14  -1   41.00    5.40
   0 -14  -1   40.50    5.00
   0 -14   1   42.10   10.30
   0 -14  -1   48.20    5.10
   0 -14  -1   42.90    5.60
   0 -14   1   41.40    5.70
   0 -14  -1   52.39   11.10
   0 -14  -1   43.40    5.70
   0 -14   1   45.10   10.80
   0 -14  -1   44.50    6.20
   0 -14   1   41.10    6.00
   0 -14   1   45.90    5.20
   0 -14  -1   38.50    5.50
   0 -14  -1   39.60    5.30
   0 -14  -1   63.19   11.30
   0  14  -1   41.90    4.60
   0  14  -1   53.39    5.40
   0  14   1   42.30    4.70
   0  14   1   43.10    4.50
   1 -14   1  115.39    8.50
   1 -14   1  112.09   10.20
  -1 -14  -1  117.39    9.50
  -1 -14  -1  114.19    9.10
  -1 -14  -1  122.29    9.30
   1 -14   1   88.69    8.60
   1 -14   1  104.59    9.30
  -1 -14  -1   94.29    8.70
   1 -14   1  109.09    9.60
  -1 -14  -1  105.99   14.00
  -1 -14  -1  119.99    9.50
   1 -14   1  108.29    9.20
  -1 -14  -1  121.49    8.90
   1 -14   1  106.19   15.80
  -1 -14  -1  118.79    8.70
  -1 -14  -1  117.59    9.10
   1 -14   1  113.59    9.70
  -1 -14  -1  112.69    9.40
  -1 -14  -1  131.99   15.40
   1 -14   1  109.19   17.10
   1 -14   1  110.39    8.90
  -1 -14  -1  120.19   10.10
  -1 -14  -1  103.19    8.70
   1 -14   1  122.09    9.40
   1  14   1  109.89    8.20
   1  14   1  119.49   11.40
  -1  14  -1  113.39    8.50
  -2 -14  -1   15.80    5.60
   2 -14   1   14.90    3.70
  -2 -14  -1    9.60    3.00
  -2 -14  -1    9.10    3.20
   2 -14   1   10.90    3.20
  -2 -14  -1   14.40    3.40
  -2 -14  -1   10.90    3.10
   2 -14   1    7.80    2.90
  -2 -14  -1    2.90    5.50
  -2 -14  -1   11.70    3.70
   2 -14   1    7.20    2.40
  -2 -14  -1    5.00    2.20
   2 -14   1   10.70    3.50
   2 -14   1   16.10    3.80
  -2 -14  -1   10.00    3.00
   2 -14   1   10.00    3.40
   2 -14   1   11.70    6.30
  -2 -14  -1   12.80    3.60
  -2 -14  -1    8.20    2.80
   2 -14   1   10.60    3.40
  -2 -14  -1   13.30    3.50
   2 -14   1   11.90    4.00
   2  14   1   12.60    2.70
   2  14   1    8.20    2.10
   2  14   1   15.30    4.30
  -2  14  -1   10.80    2.40
  -2  14  -1   14.30    2.70
  -3 -14  -1   76.09    9.10
   3 -14   1   92.29   11.20
  -3 -14  -1   71.59    9.10
   3 -14   1   73.89    9.40
  -3 -14  -1   52.89    8.00
   3 -14   1   75.99    8.40
  -3 -14  -1   62.59    5.90
  -3 -14  -1   77.89    7.60
   3 -14   1   80.09   10.10
   3 -14   1   72.39    7.70
  -3 -14  -1   75.29    7.50
  -3 -14  -1  104.89    9.30
  -3  14  -1   80.69    6.70
  -3  14  -1   54.09    6.50
   3  14   1   75.79    6.00
  -3  14  -1   79.49    6.60
  -3  14  -1   72.89    6.10
   3  14   1   69.09    8.30
   3  14   1   81.39    7.90
   4 -14   1   48.10    6.10
   4 -14   1   51.19    6.60
  -4 -14  -1   49.80    6.10
   4 -14   1   40.00    6.20
  -4 -14  -1   53.59    5.50
  -4 -14  -1   47.10    5.00
  -4 -14  -1   40.30    4.60
  -4 -14  -1   62.79    6.30
  -4 -14  -1   47.30    6.00
  -4 -14  -1   49.70    5.60
   4 -14   1   49.00    5.20
   4 -14   1   53.09    6.10
   4 -14   1   48.40    6.20
  -4 -14  -1   49.40    4.70
  -4 -14  -1   54.19    5.60
  -4 -14  -1   44.50    5.60
   4 -14   1   52.89    5.60
   4 -14   1   49.60    5.60
   4  14   1   43.70    5.10
  -4  14  -1   47.30    4.60
  -4  14  -1   45.80    5.10
  -4  14  -1   49.50    6.00
  -4  14  -1   55.49    5.20
   4  14   1   43.80    4.90
   4  14   1   50.59    4.80
   4  14   1   55.79    8.00
  -5 -14  -1   18.90    3.50
   5 -14   1   20.10    4.20
   5 -14   1   25.10    4.20
  -5 -14  -1   22.00    3.70
   5 -14   1   16.10    3.40
  -5 -14  -1   17.30    3.60
   5 -14   1   26.40    3.60
  -5 -14  -1   20.20    3.50
   5 -14   1   19.90    4.60
  -5 -14  -1   19.90    3.90
   5 -14   1   22.70    3.70
  -5 -14  -1   22.90    3.60
   5 -14   1   21.90    4.10
   5 -14   1   25.00    4.90
  -5 -14  -1   12.20    3.60
  -5 -14  -1   25.10    3.90
   5  14   1   23.00    3.50
  -5  14  -1   21.30    4.60
   5  14   1   21.80    3.50
  -5  14  -1   23.20    3.60
   5  14   1   27.00    9.00
  -5  14  -1   24.70    3.10
   5  14   1   21.50    3.50
  -5  14  -1   17.80    3.50
  -6 -14  -1   56.39    4.80
  -6 -14  -1   57.39    5.70
  -6 -14  -1   58.79    6.60
   6 -14   1   47.10    4.90
  -6 -14  -1   53.19    6.00
   6 -14   1   52.49    6.00
  -6 -14  -1   47.00    4.70
   6 -14   1   52.59    6.40
   6 -14   1   52.79    5.90
  -6 -14  -1   58.49    5.60
   6 -14   1   61.09    5.50
  -6 -14  -1   61.39    5.20
  -6 -14  -1   58.79    5.50
   6 -14   1   56.99    6.70
   6 -14   1   63.29    5.30
   6  14   1   50.79    5.20
   6  14   1   56.99    5.10
  -6  14  -1   55.59    4.80
  -6  14  -1   52.59    5.20
  -6  14  -1   62.39    4.80
  -6  14  -1   51.49    5.30
   6  14   1   56.79    5.10
   7 -14   1   50.39    4.20
  -7 -14  -1   44.40    4.00
   7 -14   1   41.40    4.50
   7 -14   1   34.10    3.80
  -7 -14  -1   40.60    3.40
  -7 -14  -1   46.80    4.40
   7 -14   1   46.00    5.30
  -7 -14  -1   42.50    4.40
  -7 -14  -1   42.10    3.90
  -7 -14  -1   44.70    4.90
   7 -14   1   49.40    4.00
   7 -14   1   43.60    4.10
   7 -14   1   44.70    4.50
   7  14   1   47.80    4.20
  -7  14  -1   47.70    3.90
   7  14   1   35.40    4.30
  -7  14  -1   44.60    4.50
   7  14   1   47.50    4.20
  -8 -14  -1    0.60    1.10
   8 -14   1    2.90    2.00
   8 -14   1    3.80    1.10
  -8 -14  -1    3.80    1.20
   8 -14   1    0.60    1.00
  -8 -14  -1    4.50    1.50
   8  14   1    1.30    1.20
  -8  14  -1    1.40    1.10
  -8  14  -1    1.20    1.10
  -8  14  -1    4.50    1.10
   8  14   1    1.60    1.20
   8  14   1    4.20    1.30
  -7 -15   1   35.90    3.30
   7 -15  -1   39.00    3.30
   7 -15  -1   36.00    3.70
   7 -15  -1   36.80    3.50
   7 -15  -1   37.70    5.00
  -7 -15   1   38.40    3.70
  -7  15   1   43.30    4.20
  -7  15   1   37.20    3.10
   7  15  -1   33.00    3.70
   6 -15  -1   42.20    4.70
   6 -15  -1   46.30    4.20
  -6 -15   1   30.90    4.40
  -6 -15   1   41.90    4.10
   6 -15  -1   47.80    4.50
   6 -15  -1   29.40    4.30
  -6 -15   1   37.40    3.90
  -6 -15   1   45.80    4.20
   6 -15  -1   44.50    5.10
   6 -15  -1   46.20    4.00
  -6 -15   1   45.80    4.30
  -6 -15   1   39.90    4.30
   6  15  -1   40.20    5.00
   6  15  -1   45.60    4.10
  -6  15   1   34.40    3.70
   6  15  -1   29.30    4.80
  -6  15   1   38.50    5.00
  -6  15   1   40.80    3.90
  -5 -15   1    2.00    2.70
   5 -15  -1    1.20    2.20
   5 -15  -1    2.70    2.50
  -5 -15   1    1.00    2.40
   5 -15  -1    0.40    2.20
  -5 -15   1    2.60    2.10
  -5 -15   1    1.00    2.00
  -5 -15   1    1.70    2.20
  -5 -15   1    2.10    2.50
   5 -15  -1    1.70    2.20
  -5 -15   1   -0.30    2.00
  -5 -15   1    0.90    2.00
   5 -15  -1    1.00    2.10
   5 -15  -1    1.10    2.10
  -5  15   1    0.50    1.40
  -5  15   1    1.50    1.60
   5  15  -1    1.20    1.60
   5  15  -1    2.20    1.60
   5  15  -1    0.30    1.50
   5  15  -1    0.70    1.60
  -4 -15   1    4.00    2.20
   4 -15  -1    5.70    2.90
  -4 -15   1    5.60    2.90
  -4 -15   1    3.60    2.40
  -4 -15   1    3.40    2.50
  -4 -15   1    3.60    2.50
   4 -15  -1    4.10    2.40
   4 -15  -1    5.40    2.90
   4 -15  -1    3.00    2.50
  -4 -15   1    2.60    2.30
   4 -15  -1    2.60    2.40
   4 -15  -1    2.10    2.40
  -4 -15   1    3.40    1.80
  -4 -15   1    4.40    2.40
   4 -15  -1    3.70    2.80
   4 -15  -1    2.90    2.30
   4  15  -1    5.70    2.10
   4  15  -1    3.60    1.60
  -4  15   1    2.20    1.60
   4  15  -1    1.70    2.80
   4  15  -1   -3.70    4.30
  -4  15   1    6.60    1.80
  -4  15   1    4.40    2.40
  -3 -15   1   19.50    3.90
   3 -15  -1   25.80    4.90
   3 -15  -1   25.70    4.60
   3 -15  -1   25.80    4.30
  -3 -15   1   26.40    4.20
  -3 -15   1   18.00    3.10
  -3 -15   1   27.10    4.30
  -3 -15   1   23.60    4.10
  -3 -15   1   20.40    4.40
   3 -15  -1   26.70    4.70
  -3 -15   1   20.50    3.60
   3 -15  -1   24.30    4.00
   3 -15  -1   35.10    5.10
   3 -15  -1   22.70    4.40
   3 -15  -1   28.10    4.20
  -3 -15   1   24.50    4.60
   3  15  -1   24.50    3.70
   3  15  -1   31.20    4.00
   3  15  -1   13.60    5.10
  -3  15   1   29.00    3.70
  -3  15   1   35.30    3.80
   3  15  -1   26.30    3.50
   2 -15  -1    9.30    2.20
  -2 -15   1   14.40    3.40
   2 -15  -1    9.80    2.80
  -2 -15   1   14.80    3.80
   2 -15  -1   14.60    3.60
   2 -15  -1   13.40    3.70
  -2 -15   1   10.60    3.10
  -2 -15   1   10.80    3.40
  -2 -15   1   13.10    3.60
  -2 -15   1   17.80    3.30
   2 -15  -1   15.00    3.50
   2 -15  -1   12.30    3.70
  -2 -15   1   15.60    3.40
   2 -15  -1   13.00    3.20
  -2 -15   1   14.70    3.60
   2 -15  -1   14.60    3.90
   2 -15  -1   13.30    3.60
  -2  15   1   17.30    2.90
   2  15  -1    9.80    2.60
  -2  15   1   16.50    2.70
   2  15  -1   13.60    2.60
   2  15  -1   16.20    4.50
   2  15  -1   17.60    3.10
  -1 -15   1   45.30    5.20
   1 -15  -1   42.90    5.60
  -1 -15   1   32.70    4.70
   1 -15  -1   49.80    5.80
  -1 -15   1   49.40    5.70
   1 -15  -1   41.10    5.90
   1 -15  -1   46.20    5.50
  -1 -15   1   42.50    5.70
   1 -15  -1   35.80    4.90
  -1 -15   1   45.10    5.40
  -1 -15   1   42.40    5.00
   1 -15  -1   39.40    4.70
  -1 -15   1   38.00    5.80
  -1 -15   1   47.00    5.10
  -1 -15   1   36.90    4.60
   1 -15  -1   46.40    5.50
   1 -15  -1   47.70    5.70
   1 -15  -1   39.80    5.50
  -1 -15   1   43.30    5.70
  -1  15   1   44.30    4.20
   1  15  -1   42.60    4.50
   1  15  -1   43.30    6.50
   1  15  -1   49.30    4.90
   1  15  -1   37.90    4.30
   0 -15   1   88.09    8.60
   0 -15   1  100.09    8.30
   0 -15  -1  104.19    8.40
   0 -15  -1  111.69    8.80
   0 -15   1   86.29    7.90
   0 -15   1  102.49    8.00
   0 -15   1  100.89    8.80
   0 -15  -1  100.69    8.30
   0 -15   1   75.49    9.10
   0 -15  -1  102.39    8.30
   0 -15   1  103.09    8.60
   0 -15  -1   95.69    8.50
   0 -15  -1   93.39    7.60
   0 -15   1   99.89    9.10
   0 -15   1  115.29    8.90
   0 -15  -1  100.59    8.60
   0 -15  -1   95.39    8.30
   0 -15  -1   95.69    9.90
   0  15  -1  103.09    7.50
   0  15   1  123.19    9.30
   0  15  -1  102.79    7.90
   0  15   1  107.29    7.20
   1 -15   1   45.00    5.40
  -1 -15  -1   35.80    4.90
  -1 -15  -1   33.70    4.50
  -1 -15  -1   40.40    4.70
  -1 -15  -1   42.30    6.00
   1 -15   1   40.80    5.40
  -1 -15  -1   43.60    5.30
   1 -15   1   42.80    5.90
  -1 -15  -1   43.30    5.80
   1 -15   1   43.70    5.80
   1 -15   1   47.10    6.00
   1 -15   1   45.60    5.90
   1 -15   1   49.30    5.80
  -1 -15  -1   50.19    5.90
  -1 -15  -1   42.00    4.90
   1 -15   1   36.00    4.80
  -1 -15  -1   47.60    5.50
  -1 -15  -1   44.20    5.50
  -1  15  -1   43.90    4.60
   1  15   1   42.00    5.60
   1  15   1   49.80    7.40
  -1  15  -1   51.09    4.70
   1  15   1   48.80    4.20
  -2 -15  -1    9.30    3.00
  -2 -15  -1   16.40    3.40
   2 -15   1   13.50    3.40
   2 -15   1   13.90    3.60
   2 -15   1   10.70    3.30
  -2 -15  -1   13.00    3.40
   2 -15   1   14.70    3.70
   2 -15   1   12.90    3.80
  -2 -15  -1   12.70    3.40
  -2 -15  -1    5.50    3.00
  -2 -15  -1   14.90    3.70
   2 -15   1   13.30    2.90
   2 -15   1   15.30    3.60
  -2 -15  -1    9.90    3.50
   2 -15   1   12.20    3.60
  -2 -15  -1   14.60    3.30
  -2 -15  -1    8.20    2.80
   2 -15   1   11.60    3.20
  -2  15  -1   16.50    2.90
   2  15   1   12.60    3.10
   2  15   1   12.30    5.10
  -2  15  -1   11.00    2.20
  -2  15  -1   12.60    2.90
   2  15   1   15.60    2.70
   3 -15   1   25.90    4.40
   3 -15   1   26.10    4.30
  -3 -15  -1   28.70    4.50
  -3 -15  -1   24.90    4.30
  -3 -15  -1   29.60    4.20
  -3 -15  -1   31.80    5.10
   3 -15   1   26.30    4.70
  -3 -15  -1   21.60    3.50
   3 -15   1   25.00    4.40
  -3 -15  -1   23.40    3.80
  -3 -15  -1   30.90    4.50
  -3 -15  -1   22.60    4.10
   3 -15   1   24.70    4.60
   3 -15   1   25.30    4.30
   3 -15   1   25.20    4.80
   3 -15   1   27.00    4.20
   3  15   1   28.20    9.80
   3  15   1   29.10    3.70
   3  15   1   22.90    3.20
  -3  15  -1   35.50    3.60
  -3  15  -1   27.60    3.70
  -3  15  -1   32.80    4.10
  -4 -15  -1    6.40    2.80
   4 -15   1    4.00    2.30
  -4 -15  -1    2.30    2.10
   4 -15   1    2.00    2.30
  -4 -15  -1    2.40    2.50
  -4 -15  -1    2.90    2.20
  -4 -15  -1    3.90    2.30
  -4 -15  -1    4.90    2.50
  -4 -15  -1    2.30    1.70
   4 -15   1    4.90    2.40
   4 -15   1    3.00    2.40
   4 -15   1    2.70    2.50
  -4 -15  -1    1.50    2.20
   4 -15   1    3.30    2.50
   4 -15   1    3.20    2.50
   4 -15   1    6.40    3.00
  -4 -15  -1    6.20    2.80
   4  15   1    3.30    1.70
   4  15   1    0.00    1.70
   4  15   1    4.70    1.90
  -4  15  -1    5.50    1.90
   5 -15   1    2.30    2.20
   5 -15   1   -0.40    1.90
  -5 -15  -1    2.40    2.20
  -5 -15  -1    1.50    2.00
   5 -15   1    0.20    2.00
  -5 -15  -1    3.20    2.10
   5 -15   1    1.90    3.20
   5 -15   1    0.60    2.10
   5 -15   1    1.30    2.30
  -5 -15  -1    1.60    2.10
  -5 -15  -1    0.00    2.00
  -5 -15  -1    1.30    1.70
  -5 -15  -1    1.20    2.10
   5  15   1    0.70    1.50
  -5  15  -1    1.80    1.50
   5  15   1    1.00    1.40
  -5  15  -1    0.70    1.20
   5  15   1    2.40    1.60
   5  15   1    1.20    1.50
  -5  15  -1   -0.30    1.60
  -5  15  -1    1.50    1.30
  -6 -15  -1   40.40    4.70
  -6 -15  -1   43.90    4.10
  -6 -15  -1   32.10    4.40
   6 -15   1   46.00    4.40
   6 -15   1   47.70    4.50
   6 -15   1   48.60    5.20
  -6 -15  -1   47.20    4.70
  -6 -15  -1   41.90    4.20
  -6 -15  -1   42.00    4.10
   6 -15   1   48.80    4.20
   6 -15   1   50.29    5.00
   6 -15   1   31.70    4.40
   6  15   1   43.60    4.10
  -6  15  -1   38.50    4.20
   6  15   1   30.30    3.90
  -6  15  -1   35.20    4.30
   6  15   1   42.40    4.20
   6  15   1   48.50    4.70
  -6  15  -1   47.10    3.90
  -7 -15  -1   43.50    4.80
  -7 -15  -1   29.40    2.80
  -7 -15  -1   32.00    3.30
  -7 -15  -1   29.40    2.90
   7 -15   1   40.50    6.00
   7 -15   1   34.40    3.00
   7  15   1   28.90    2.80
   7  15   1   36.80    3.30
  -7  15  -1   36.80    3.00
   6 -16  -1    3.00    1.40
   6 -16  -1    2.70    1.90
   6 -16  -1    3.00    1.60
  -6 -16   1    5.60    2.40
  -6 -16   1    0.90    1.20
  -6 -16   1    4.20    1.50
   6 -16  -1    2.10    1.20
  -6 -16   1    2.10    1.90
   6 -16  -1    4.30    2.40
  -6 -16   1    4.60    1.60
  -6 -16   1    0.20    1.30
  -6  16   1    1.50    1.20
   6  16  -1    1.10    1.20
   6  16  -1    3.70    1.50
  -5 -16   1   16.30    3.00
   5 -16  -1   24.10    3.50
  -5 -16   1   12.20    2.60
  -5 -16   1   15.00    2.70
   5 -16  -1   11.40    2.30
   5 -16  -1   17.50    2.80
   5 -16  -1   13.90    3.10
  -5 -16   1   18.30    2.80
   5 -16  -1   16.10    3.10
  -5 -16   1   15.90    3.10
  -5 -16   1   16.10    2.80
   5 -16  -1   16.70    3.20
   5  16  -1   17.30    2.60
  -5  16   1   22.80    2.60
   5  16  -1   19.80    2.90
   5  16  -1   21.50    2.80
  -5  16   1   14.90    2.50
  -4 -16   1   21.00    3.90
  -4 -16   1   14.80    3.20
  -4 -16   1   23.50    4.70
   4 -16  -1   11.50    2.20
   4 -16  -1   15.70    3.90
   4 -16  -1   19.80    3.30
   4 -16  -1   12.50    3.30
  -4 -16   1   12.20    2.40
   4 -16  -1   24.60    4.80
   4 -16  -1   17.50    3.50
  -4 -16   1   10.60    2.80
  -4 -16   1   12.60    3.70
   4 -16  -1   13.30    3.40
  -4 -16   1   16.30    3.10
   4 -16  -1   20.00    5.20
  -4  16   1   14.70    2.50
  -4  16   1   18.00    3.00
   4  16  -1   14.90    2.50
   4  16  -1   20.20    3.00
   4  16  -1   11.30    2.50
   3 -16  -1   16.10    3.60
  -3 -16   1   12.00    3.10
   3 -16  -1   14.20    3.50
   3 -16  -1   10.70    2.70
   3 -16  -1   13.20    3.20
   3 -16  -1   12.20    3.20
   3 -16  -1   20.70    5.20
  -3 -16   1   12.20    2.40
  -3 -16   1   16.00    3.20
  -3 -16   1   13.20    3.30
  -3 -16   1   15.00    3.10
  -3 -16   1   18.50    3.40
   3 -16  -1   12.10    2.90
  -3 -16   1    9.60    3.10
  -3 -16   1   10.70    3.20
   3 -16  -1   18.30    3.60
   3  16  -1   12.20    2.60
   3  16  -1   14.50    2.50
  -3  16   1   13.70    2.70
   3  16  -1   10.50    2.20
   2 -16  -1   72.59    6.30
   2 -16  -1   59.19    6.20
  -2 -16   1   60.19    6.00
  -2 -16   1   62.39    6.20
  -2 -16   1   67.59    6.50
   2 -16  -1   55.29    5.40
  -2 -16   1   45.00    5.50
  -2 -16   1   64.99    5.90
   2 -16  -1   61.29    6.40
  -2 -16   1   65.19    5.50
   2 -16  -1   67.09    6.50
   2 -16  -1   62.89    6.40
   2 -16  -1   54.89    6.30
  -2 -16   1   60.09    6.00
   2 -16  -1   64.99    6.00
  -2 -16   1   62.29    6.70
   2  16  -1   54.79    5.30
   2  16  -1   56.99    5.50
  -2  16   1   60.49    5.50
   2  16  -1   66.49    9.80
  -2  16   1   63.99    5.40
  -1 -16   1   55.79    5.90
  -1 -16   1   50.69    6.60
   1 -16  -1   47.50    5.70
  -1 -16   1   53.29    5.40
  -1 -16   1   44.60    6.10
   1 -16  -1   46.30    5.50
   1 -16  -1   56.99    5.60
   1 -16  -1   49.00    5.70
   1 -16  -1   53.49    5.80
   1 -16  -1   50.69    6.00
  -1 -16   1   50.59    5.60
   1 -16  -1   49.20    4.80
  -1 -16   1   48.00    5.60
   1 -16  -1   62.29    6.10
  -1 -16   1   46.60    5.80
   1  16  -1   66.19   13.60
   1  16  -1   39.60    4.80
  -1  16   1   50.69    4.90
  -1  16   1   52.49    5.00
   1  16  -1   50.99    5.00
   0 -16  -1    4.50    2.20
   0 -16   1    5.00    2.00
   0 -16  -1    3.90    2.70
   0 -16  -1    1.90    2.50
   0 -16   1    5.50    2.90
   0 -16  -1    1.60    1.80
   0 -16   1    3.10    2.60
   0 -16   1    2.10    2.60
   0 -16   1    4.10    2.40
   0 -16  -1    5.20    2.60
   0 -16  -1    4.60    2.80
   0 -16   1    4.70    2.50
   0 -16   1    5.80    2.50
   0 -16  -1    0.60    1.90
   0 -16  -1    2.90    2.30
   0 -16   1    2.70    2.00
   0  16  -1    3.70    1.90
   0  16   1    2.80    5.00
   0  16   1    5.60    2.10
   0  16  -1    6.90    2.20
   0  16  -1    5.80    2.60
   0  16  -1    3.80    4.60
  -1 -16  -1   39.10    5.20
   1 -16   1   54.19    5.90
  -1 -16  -1   48.90    5.00
  -1 -16  -1   47.60    5.50
  -1 -16  -1   47.00    5.40
   1 -16   1   51.99    5.80
   1 -16   1   50.69    6.00
   1 -16   1   49.00    5.70
   1 -16   1   54.79    6.00
  -1 -16  -1   56.59    6.00
   1 -16   1   53.49    5.60
  -1 -16  -1   46.90    5.30
   1 -16   1   48.40    4.80
  -1 -16  -1   56.49    6.30
   1 -16   1   40.70    5.30
  -1 -16  -1   54.79    6.10
  -1 -16  -1   37.20    5.60
  -1  16  -1   61.99    4.90
   1  16   1   25.50   10.20
   1  16   1   58.19    5.00
  -1  16  -1   51.29    4.90
   1  16   1   56.29    4.90
   2 -16   1   56.09    5.00
   2 -16   1   60.29    6.30
  -2 -16  -1   58.09    5.70
   2 -16   1   63.99    6.10
   2 -16   1   58.69    6.60
   2 -16   1   67.69    6.50
   2 -16   1   72.69    6.60
  -2 -16  -1   70.79    5.90
  -2 -16  -1   63.69    6.80
   2 -16   1   64.99    6.70
   2 -16   1   56.09    5.60
   2 -16   1   66.79    6.30
  -2 -16  -1   71.59    6.70
  -2 -16  -1   60.69    6.20
  -2 -16  -1   68.09    6.10
  -2 -16  -1   66.29    6.20
  -2  16  -1   61.59    6.70
   2  16   1   68.79    5.20
   2  16   1   62.09    5.60
  -2  16  -1   60.39    5.20
  -2  16  -1   63.09    5.60
  -3 -16  -1   15.80    3.20
  -3 -16  -1   14.40    3.20
   3 -16   1   14.20    3.40
   3 -16   1   14.50    3.50
   3 -16   1   11.80    3.40
  -3 -16  -1   14.10    3.00
   3 -16   1   14.70    3.50
  -3 -16  -1   12.10    3.20
  -3 -16  -1   13.20    2.60
  -3 -16  -1   12.70    3.60
   3 -16   1   10.20    2.40
   3 -16   1   11.30    4.10
   3 -16   1   15.10    3.10
   3 -16   1   15.60    3.40
  -3 -16  -1    8.30    2.80
  -3 -16  -1   13.20    3.30
  -3  16  -1   13.40    2.60
   3  16   1   11.40    2.30
   3  16   1   22.20    3.40
  -3  16  -1    8.10    2.10
  -3  16  -1   13.20    2.50
   3  16   1   14.70    2.60
   4 -16   1   17.40    4.30
  -4 -16  -1   13.50    3.60
  -4 -16  -1   15.30    2.50
   4 -16   1   13.70    3.90
  -4 -16  -1   10.20    3.30
   4 -16   1   15.80    4.90
   4 -16   1   16.80    2.70
  -4 -16  -1   14.40    3.00
   4 -16   1   13.20    2.50
   4 -16   1   18.10    3.80
  -4 -16  -1   25.20    5.50
  -4 -16  -1   15.30    3.30
  -4 -16  -1   19.00    4.40
   4 -16   1   16.60    3.30
   4 -16   1   18.80    4.10
  -4  16  -1   11.00    2.70
  -4  16  -1   18.90    2.80
  -4  16  -1   17.10    2.90
   4  16   1   17.30    2.90
   4  16   1   12.70    2.40
   5 -16   1   16.10    2.70
   5 -16   1   11.60    2.90
  -5 -16  -1   13.10    2.90
   5 -16   1   14.20    2.50
   5 -16   1   15.00    2.70
   5 -16   1   18.60    3.30
  -5 -16  -1   17.30    2.60
   5 -16   1   12.90    2.90
  -5 -16  -1   14.40    3.00
  -5 -16  -1   20.00    3.20
  -5 -16  -1   13.90    2.50
  -5 -16  -1   18.60    2.80
  -5 -16  -1   18.00    3.00
  -5  16  -1   18.00    3.20
  -5  16  -1   17.30    2.60
   5  16   1   11.40    2.20
  -6 -16  -1    3.00    2.10
   6 -16   1    3.10    1.50
  -6 -16  -1    0.70    1.30
  -6 -16  -1    3.90    2.20
   6 -16   1    2.00    1.40
   6 -16   1    5.30    2.50
   6 -16   1    2.80    1.60
   6 -16   1    4.00    2.10
   6 -16   1    4.80    2.70
  -6 -16  -1    0.90    1.50
  -6  16  -1    2.80    1.00
   6  16   1    3.20    1.20
  -6  16  -1    2.50    1.30
   6  16   1    0.70    1.00
  -5 -17   1   29.80    3.00
   5 -17  -1   26.70    5.00
   5 -17  -1   31.10    5.30
   5 -17  -1   38.90    3.70
  -5 -17   1   38.30    3.40
   5 -17  -1   36.00    3.00
  -5 -17   1   28.60    2.90
   5  17  -1   37.40    3.00
   4 -17  -1   27.50    3.90
   4 -17  -1   29.70    3.80
  -4 -17   1   24.60    3.40
  -4 -17   1   27.30    3.40
   4 -17  -1   30.40    3.60
   4 -17  -1   29.90    3.50
   4 -17  -1   23.20    3.40
  -4 -17   1   24.60    3.40
   4 -17  -1   25.60    3.10
  -4 -17   1   27.90    3.60
  -4 -17   1   27.90    3.40
   4  17  -1   27.70    2.90
   4  17  -1   19.20    2.80
   3 -17  -1   89.59    7.00
  -3 -17   1   92.69    6.80
   3 -17  -1   82.09    6.50
  -3 -17   1   84.99    6.60
   3 -17  -1   67.89    5.70
   3 -17  -1   88.79    6.60
   3 -17  -1   94.99    6.90
   3 -17  -1   81.89    6.80
   3 -17  -1   89.09    6.50
  -3 -17   1   87.79    6.70
  -3 -17   1   76.49    6.70
  -3 -17   1   75.09    5.90
  -3 -17   1   86.99    6.60
   3  17  -1   83.59    6.30
  -3  17   1   73.29    6.20
   3  17  -1   87.99    6.30
   2 -17  -1   11.20    2.80
   2 -17  -1   11.00    4.60
  -2 -17   1   17.40    4.00
   2 -17  -1   14.00    3.20
   2 -17  -1    8.80    2.50
  -2 -17   1   13.20    2.90
   2 -17  -1   11.90    2.90
  -2 -17   1   11.60    3.60
  -2 -17   1   10.60    2.30
  -2 -17   1    9.40    3.70
   2 -17  -1   13.10    2.90
   2 -17  -1   17.80    3.40
  -2 -17   1    7.60    2.20
   2  17  -1    4.70    2.30
   2  17  -1   15.70    2.60
   2  17  -1   13.20    2.70
  -2  17   1   12.20    2.50
  -1 -17   1   52.29    5.90
  -1 -17   1   59.39    5.90
   1 -17  -1   50.99    5.70
  -1 -17   1   48.80    5.20
   1 -17  -1   64.49    7.80
   1 -17  -1   62.59    7.00
  -1 -17   1   54.19    5.80
   1 -17  -1   52.39    5.30
   1 -17  -1   48.80    6.20
   1 -17  -1   53.79    5.40
   1 -17  -1   38.70    4.40
  -1 -17   1   64.59    7.50
  -1 -17   1   61.79    7.50
  -1  17   1   56.59    4.80
   1  17  -1   50.09    4.80
   1  17  -1   62.29    4.80
   1  17  -1   51.89    6.60
   0 -17   1    5.60    1.70
   0 -17  -1    6.30    2.00
   0 -17   1    9.10    2.70
   0 -17  -1    6.20    2.10
   0 -17  -1    7.30    3.10
   0 -17   1    6.10    2.60
   0 -17   1    3.70    1.60
   0 -17  -1    4.20    4.20
   0 -17   1    9.20    2.50
   0 -17  -1    2.10    1.50
   0 -17   1   10.10    3.00
   0 -17   1    6.70    2.10
   0 -17  -1    6.50    2.60
   0 -17  -1   12.20    3.30
   0 -17   1    6.50    2.90
   0 -17  -1    8.20    2.50
   0  17   1    5.60    2.80
   0  17  -1    4.30    2.50
   0  17   1    7.60    2.00
   0  17  -1    6.70    2.00
   0  17  -1    5.30    2.10
  -1 -17  -1   43.30    5.00
  -1 -17  -1   56.59    5.80
   1 -17   1   56.59    5.60
  -1 -17  -1   53.29    5.60
   1 -17   1   40.30    5.70
   1 -17   1   52.19    5.60
  -1 -17  -1   47.80    4.80
  -1 -17  -1   54.89    5.20
   1 -17   1   46.90    4.80
   1 -17   1   56.19    5.20
   1 -17   1   53.79    7.10
   1 -17   1   50.89    4.50
  -1 -17  -1   50.39    6.00
   1  17   1   55.89    5.20
   1  17   1   51.69    4.60
  -1  17  -1   59.29    6.40
  -1  17  -1   35.60    5.60
  -1  17  -1   52.59    4.80
   2 -17   1   10.00    3.50
  -2 -17  -1    9.80    2.10
  -2 -17  -1   13.10    5.10
  -2 -17  -1    8.90    2.20
  -2 -17  -1   17.40    5.00
   2 -17   1   11.80    2.70
   2 -17   1    7.30    2.50
  -2 -17  -1   13.20    2.70
   2 -17   1   12.70    2.80
   2 -17   1   11.40    2.90
  -2 -17  -1    9.60    2.90
   2 -17   1    8.40    3.60
   2 -17   1    9.80    3.50
  -2 -17  -1   11.70    3.50
  -2 -17  -1    9.50    2.30
   2  17   1   14.60    2.40
  -2  17  -1   11.10    3.10
  -2  17  -1    8.70    1.90
   3 -17   1   64.59    6.60
   3 -17   1   86.69    6.70
  -3 -17  -1   86.59    6.30
  -3 -17  -1   78.89    5.90
   3 -17   1   80.59    6.30
   3 -17   1   85.39    6.80
  -3 -17  -1   78.59    6.50
  -3 -17  -1   86.89    6.50
   3 -17   1   82.39    6.80
   3 -17   1   81.39    6.10
  -3 -17  -1   80.89    6.60
  -3 -17  -1   83.19    6.50
   3 -17   1   87.99    6.20
   3  17   1   82.09    6.10
  -3  17  -1   77.29    6.10
   3  17   1   78.79    5.70
  -3  17  -1   92.19    5.90
  -4 -17  -1   20.70    3.30
   4 -17   1   27.50    3.50
   4 -17   1   22.10    2.90
   4 -17   1   26.30    3.70
  -4 -17  -1   26.70    3.20
  -4 -17  -1   22.30    3.00
  -4 -17  -1   31.00    3.90
  -4 -17  -1   26.20    3.50
   4 -17   1   25.80    3.30
  -4 -17  -1   25.70    3.30
   4 -17   1   29.60    3.70
   4 -17   1   21.80    3.50
   4  17   1   17.00    3.00
  -4  17  -1   29.50    2.80
   4  17   1   24.20    2.90
   5 -17   1   34.50    4.00
   5 -17   1   27.20    3.10
   5 -17   1   21.60    4.10
  -5 -17  -1   28.50    3.70
  -5 -17  -1   33.40    3.10
   5 -17   1   38.70    4.10
  -5  17  -1   31.60    3.10
   5  17   1   34.50    3.60
   4 -18  -1   26.90    2.80
  -4 -18   1   30.10    3.00
   4 -18  -1   22.60    2.60
  -4 -18   1   27.70    3.00
  -4 -18   1   36.50    3.00
  -4 -18   1   27.30    3.10
   4 -18  -1   24.30    2.60
   3 -18  -1   43.10    4.60
  -3 -18   1   47.50    4.60
  -3 -18   1   45.20    4.20
   3 -18  -1   47.60    4.90
   3 -18  -1   53.69    5.60
   3 -18  -1   53.79    4.90
   3  18  -1   36.80    3.50
   2 -18  -1    1.80    2.60
   2 -18  -1    1.50    1.80
  -2 -18   1    2.10    1.80
  -2 -18   1    1.40    1.90
  -2 -18   1    2.50    1.90
  -2 -18   1    0.20    1.70
  -2 -18   1    0.50    1.60
   2 -18  -1    1.40    1.50
   2 -18  -1    1.20    1.20
   2 -18  -1    1.30    1.60
   2 -18  -1    1.50    1.80
  -2 -18   1    2.40    1.40
   2 -18  -1    1.60    1.90
   2  18  -1    2.10    1.40
   1 -18  -1  100.49    7.10
  -1 -18   1   85.29    6.40
  -1 -18   1   86.99    6.50
   1 -18  -1   89.49    6.70
   1 -18  -1   99.49    7.20
   1 -18  -1   87.49    6.60
   1 -18  -1  105.09    8.10
  -1 -18   1   94.19    6.90
  -1 -18   1   87.99    6.50
  -1 -18   1   95.29    7.00
   1 -18  -1   93.09    6.50
  -1 -18   1   89.49    7.00
   1  18  -1   89.89    6.80
   0 -18  -1   47.00    4.40
   0 -18  -1   59.19    5.10
   0 -18   1   55.99    5.20
   0 -18   1   56.59    5.20
   0 -18  -1   54.39    4.20
   0 -18   1   55.99    4.80
   0 -18  -1   58.09    5.00
   0 -18   1   42.30    4.80
   0 -18  -1   58.99    5.40
   0 -18  -1   45.00    4.40
   0 -18   1   52.99    5.00
   0 -18  -1   50.69    4.60
   0 -18   1   60.19    5.30
   1 -18   1   94.19    6.80
  -1 -18  -1   94.39    6.80
  -1 -18  -1   96.29    8.00
   1 -18   1   92.69    6.50
  -1 -18  -1   87.09    7.20
  -1 -18  -1   91.39    6.90
   1 -18   1   84.39    6.60
  -1 -18  -1   87.59    6.40
  -1 -18  -1   96.09    7.00
   1 -18   1   93.99    6.70
   1 -18   1   93.29    6.70
  -1  18  -1   73.89    6.30
  -1  18  -1   88.69    7.40
   2 -18   1   -0.40    2.70
  -2 -18  -1    2.20    2.00
   2 -18   1    0.60    1.60
   2 -18   1    2.30    2.00
  -2 -18  -1    2.30    2.00
   2 -18   1    1.80    2.10
  -2 -18  -1    2.40    1.70
  -2 -18  -1   -0.70    1.50
   2 -18   1    1.40    1.20
   2 -18   1    2.00    1.80
  -2 -18  -1    2.00    1.70
   3 -18   1   47.60    4.20
  -3 -18  -1   47.20    4.20
   3 -18   1   52.69    4.10
  -3 -18  -1   49.50    4.20
  -3 -18  -1   44.80    4.90
   3 -18   1   41.10    3.40
   3 -18   1   49.40    4.10
  -3 -18  -1   44.40    4.50
   3 -18   1   49.20    4.20
   4 -18   1   30.60    3.30
   4 -18   1   32.20    3.20
  -4 -18  -1   30.00    3.10
  -4 -18  -1   34.50    3.40
   4 -18   1   38.20    3.30
   4 -18   1   26.30    2.80
  -4 -18  -1   39.10    3.70
   1 -19  -1   35.00    3.30
  -1 -19   1   47.60    3.60
  -1 -19   1   33.40    3.30
   0 -19  -1   39.00    3.40
   0 -19  -1   51.79    4.00
   0 -19   1   39.10    3.50
   0 -19  -1   33.00    3.40
   0 -19   1   40.20    3.60
   0 -19   1   45.00    3.40
   0 -19  -1   43.20    3.40
   0 -19   1   43.40    3.50
   0 -19   1   38.30    3.10
   1 -19   1   44.60    3.40
  -1 -19  -1   49.00    3.70
   1 -19   1   39.20    3.70
   1 -19   1   41.60    3.70
  -1 -19  -1   48.30    3.90
   1 -19   1   42.60    3.40
  -1 -19  -1   47.90    4.10
  12   0  -2   33.00    2.70
 -11   0   2    2.30    2.20
  11   0  -2    4.90    1.70
  11   0  -2    1.80    1.30
  11   0  -2    2.80    2.50
 -11   0   2    4.20    2.30
 -11   0   2    5.00    1.60
 -11   0   2    3.20    1.60
  10   0  -2   20.10    3.40
  10   0  -2   20.70    3.30
 -10   0   2   25.30    4.00
 -10   0   2   25.50    5.60
 -10   0   2   27.90    3.60
 -10   0   2   15.70    4.10
  10   0  -2   16.60    3.40
  10   0  -2   16.00    4.70
   9   0  -2  174.58   12.50
  -9   0   2  169.38   10.80
  -9   0   2  177.08   12.80
  -9   0   2  155.08   21.60
  -9   0   2  171.28   11.50
  -9   0   2  201.78   16.70
  -9   0   2  165.18   13.40
   9   0  -2  169.18   11.30
   9   0  -2  140.99   21.60
   9   0  -2  185.78   14.40
   9   0  -2  148.09   11.20
  -8   0   2   56.89    5.80
  -8   0   2   84.49   14.00
  -8   0   2   68.59    7.40
  -8   0   2   72.89    5.90
   8   0  -2   57.09    7.60
  -8   0   2   66.29    5.70
   8   0  -2   69.99    5.90
   8   0  -2   73.19    6.90
  -8   0   2   59.99    6.20
  -8   0   2   67.79    6.90
   8   0  -2   68.69   15.10
   7   0  -2    9.30    2.30
  -7   0   2   10.20    2.30
   7   0  -2    7.40    4.90
  -7   0   2   10.40    2.40
   7   0  -2   11.80    3.80
  -7   0   2    8.50    2.50
  -7   0   2    3.90    6.10
  -7   0   2    9.00    3.00
  -7   0   2    8.20    2.60
   7   0  -2    8.10    2.50
   7   0  -2   10.40    2.90
   7   0  -2    6.70    1.90
  -7   0   2   10.20    2.20
   7   0  -2   10.10    3.80
   6   0  -2    5.00    2.70
  -6   0   2    5.40    1.90
   6   0  -2    5.30    4.20
  -6   0   2    9.10    2.90
  -6   0   2    6.50    2.40
  -6   0   2    5.90    1.70
  -6   0   2    6.60    1.90
   6   0  -2    6.30    1.60
   6   0  -2    5.00    3.30
   6   0  -2    5.40    1.60
   6   0  -2    5.30    3.50
   6   0  -2    5.10    2.60
  -6   0   2    5.40    2.00
   5   0  -2  268.27   18.00
  -5   0   2  289.07   18.80
  -5   0   2  251.17   16.00
  -5   0   2  253.27   17.20
   5   0  -2  255.27   15.20
   5   0  -2  280.97   22.80
  -5   0   2  268.17   15.80
  -5   0   2  268.37   20.70
  -4   0   2    4.70    2.70
   4   0  -2    5.90    2.40
  -4   0   2    4.10    3.00
  -4   0   2    5.10    3.50
   4   0  -2    9.30    3.90
  -4   0   2    9.60    2.00
  -4   0   2    8.10    1.00
  -3   0   2 1800.52   96.59
   3   0  -2 1876.81   96.89
   3   0  -2 1846.52   96.29
  -3   0   2 1886.41   97.99
   3   0  -2 1784.42   95.09
   3   0  -2 1778.62   95.39
  -3   0   2 1724.73   94.19
   2   0  -2 3176.38  171.28
  -2   0   2 3306.47  173.98
  -2   0   2 3291.17  172.78
  -2   0   2 3242.48  172.78
   2   0  -2 3374.16  174.68
   2   0  -2 3545.75  173.08
  -1   0   2 1256.77   64.59
   1   0  -2 1236.08   65.89
   1   0  -2 1203.88   64.59
  -1   0   2 1203.48   64.39
   1   0  -2 1289.17   64.69
   1   0  -2 1193.78   64.49
   1   0  -2 1257.47   64.49
   0   0  -2   63.99    3.60
   0   0  -2   55.69    4.90
   0   0   2   64.49    4.70
   0   0  -2   66.59    3.70
   0   0  -2   68.19    4.30
   0   0   2   61.69    3.70
   0   0  -2   66.19    4.80
   1   0   2 1082.39   64.59
  -1   0  -2 1319.97   65.29
  -1   0  -2 1232.78   64.79
  -1   0  -2 1250.37   66.59
   1   0   2 1344.27   65.29
  -1   0  -2 1279.57   66.69
  -2   0  -2 3498.05  175.18
  -2   0  -2 3182.08  177.38
   2   0   2 3255.67  174.68
   2   0   2 3315.37  176.28
  -2   0  -2 3750.72  174.38
  -2   0  -2 3224.48  174.88
   3   0   2 1751.32  101.89
   3   0   2 1880.61  102.89
  -3   0  -2 1927.81  100.59
  -3   0  -2 1882.11   99.79
  -3   0  -2 2165.28  104.89
  -3   0  -2 1918.51  101.89
  -4   0  -2    2.60    2.50
   4   0   2    6.70    2.90
   4   0   2    8.50    1.70
  -4   0  -2    8.90    2.30
  -4   0  -2    9.00    2.00
  -4   0  -2    6.60    1.80
  -4   0  -2    3.70    3.20
   4   0   2    2.10    2.70
  -5   0  -2  241.88   17.30
  -5   0  -2  262.27   15.50
  -5   0  -2  253.67   15.50
   5   0   2  259.87   15.40
   5   0   2  241.28   19.50
  -5   0  -2  317.07   23.10
   5   0   2  265.77   19.90
  -5   0  -2  287.97   17.10
  -6   0  -2    7.80    4.30
   6   0   2    5.00    3.00
   6   0   2    4.60    3.40
  -6   0  -2    5.90    2.00
  -6   0  -2    7.80    1.90
  -6   0  -2    6.70    1.90
   6   0   2    2.10    3.00
  -6   0  -2    5.90    2.30
  -6   0  -2    8.60    3.00
  -6   0  -2    5.10    2.50
   6   0   2    7.80    2.60
   6   0   2   14.60    5.10
   6   0   2    5.90    1.80
   6   0   2    5.90    2.00
   6   0   2    5.10    2.40
  -6   0  -2    5.80    2.00
  -7   0  -2    4.90    3.30
  -7   0  -2    9.20    2.60
  -7   0  -2   11.00    2.20
   7   0   2   10.50    2.60
  -7   0  -2    9.80    2.30
   7   0   2   10.50    2.60
  -7   0  -2    6.40    5.90
   7   0   2   10.40    3.10
   7   0   2   16.00    4.20
  -7   0  -2    7.50    2.00
   7   0   2   11.10    5.80
  -7   0  -2    4.80    2.40
   7   0   2   17.00    4.50
   7   0   2    6.70    1.70
  -7   0  -2    9.20    2.80
  -7   0  -2    8.50    3.10
   8   0   2   56.89   11.80
   8   0   2   65.09    8.10
   8   0   2   61.49    5.80
   8   0   2   67.59    5.60
   8   0   2   65.59    9.30
  -8   0  -2   61.59    5.70
   8   0   2   71.69    7.80
  -8   0  -2   58.49    6.30
   8   0   2   63.99    5.90
  -8   0  -2   66.09    5.60
  -8   0  -2   65.49    6.70
  -8   0  -2   82.99   13.90
  -8   0  -2   72.19    7.50
   9   0   2  177.48   12.80
  -9   0  -2  158.78   11.20
  -9   0  -2  166.48   14.40
  -9   0  -2  172.88   13.40
  -9   0  -2  166.18   12.30
  -9   0  -2  181.98   22.10
   9   0   2  157.78   10.30
   9   0   2  171.78   13.60
   9   0   2  162.48   11.00
   9   0   2  174.98   14.00
 -10   0  -2   18.00    4.40
  10   0   2   26.40    5.30
  10   0   2   19.40    3.20
 -10   0  -2   19.70    3.30
 -10   0  -2   16.60    4.30
 -10   0  -2   22.50    3.40
  10   0   2   24.60    4.10
  11   0   2    2.50    1.40
 -11   0  -2    2.60    1.40
  11   0   2    2.60    1.60
 -11   0  -2    2.60    2.20
  11   0   2    5.90    2.90
 -11   0  -2    3.20    1.60
 -11  -1   2    2.20    2.20
 -11  -1   2    1.80    1.60
 -11  -1   2    3.50    1.50
  11  -1  -2    5.00    1.80
 -11   1   2    4.40    2.30
 -11   1   2    3.50    1.70
 -11   1   2    3.10    2.60
 -11   1   2    1.80    1.40
  11   1  -2    2.70    3.20
  11   1  -2    4.00    1.70
  11   1  -2    0.40    1.20
 -10  -1   2   40.20    4.80
 -10  -1   2   33.50    5.60
  10  -1  -2   30.20    3.80
 -10  -1   2   40.00    4.30
  10  -1  -2   35.60    4.20
  10  -1  -2   49.00    6.80
  10  -1  -2   27.70    4.70
 -10  -1   2   33.60    6.50
 -10   1   2   36.20    3.50
  10   1  -2   41.50    4.70
  10   1  -2   41.20    6.50
  10   1  -2   47.20    4.50
 -10   1   2   39.70    4.20
 -10   1   2   42.30    5.10
 -10   1   2   45.70    7.30
 -10   1   2   35.10    5.60
   9  -1  -2   61.79    8.10
  -9  -1   2   69.29    9.30
  -9  -1   2   60.59    7.40
   9  -1  -2   51.59   13.60
  -9  -1   2   64.39    6.60
   9  -1  -2   64.79    5.80
  -9  -1   2   62.69   13.90
  -9  -1   2   56.09    4.90
   9  -1  -2   58.59    6.10
  -9  -1   2   59.49    5.70
   9   1  -2   53.79    8.00
  -9   1   2   56.09    6.20
  -9   1   2   57.79    5.60
  -9   1   2   63.59    7.40
   9   1  -2   60.59    5.90
   9   1  -2   63.69    5.60
   9   1  -2   60.49    6.50
  -9   1   2   61.69   13.70
  -9   1   2   59.19    5.50
  -9   1   2   48.50    6.70
  -9   1   2   61.89    6.60
   9   1  -2   47.50   12.90
  -8  -1   2   50.79    6.70
   8  -1  -2   65.39    6.30
  -8  -1   2   59.19   11.90
   8  -1  -2   53.09   13.30
  -8  -1   2   48.20    6.20
  -8  -1   2   48.40    5.10
   8  -1  -2   58.79    5.30
  -8  -1   2   63.69    9.00
  -8  -1   2   58.69    6.40
   8  -1  -2   57.29    7.50
  -8  -1   2   55.39    5.30
  -8  -1   2   58.69    5.10
   8   1  -2   55.69    5.50
  -8   1   2   59.79    5.80
   8   1  -2   60.89    6.50
   8   1  -2   54.69    5.10
  -8   1   2   54.59    5.30
  -8   1   2   67.69    6.60
   8   1  -2   54.99   12.00
  -8   1   2   56.49    9.50
  -8   1   2   59.99    6.00
  -8   1   2   60.99    7.00
   8   1  -2   57.09    7.50
  -8   1   2   54.99    5.20
  -7  -1   2   25.70    3.60
   7  -1  -2   27.60    3.50
   7  -1  -2   25.40    8.80
  -7  -1   2   25.10    3.90
  -7  -1   2   30.80    3.60
   7  -1  -2   26.90    3.30
   7  -1  -2   25.20    5.50
   7  -1  -2   25.40    3.50
   7  -1  -2   24.90    5.10
  -7  -1   2   32.80    4.80
  -7  -1   2   28.50    4.10
  -7  -1   2   36.00    6.10
  -7  -1   2   31.10    3.80
   7  -1  -2   32.80    4.30
   7   1  -2   27.50    3.90
  -7   1   2   33.40    5.90
  -7   1   2   25.20    3.70
   7   1  -2   23.20    3.10
   7   1  -2   20.90    9.10
   7   1  -2   32.10    4.40
   7   1  -2   16.90    7.90
   7   1  -2   20.70    3.50
   7   1  -2   29.30    5.30
   7   1  -2   28.70    5.30
  -7   1   2   29.50    3.60
  -7   1   2   26.60    4.50
   7   1  -2   33.00    4.70
  -7   1   2   30.20    4.20
   7   1  -2   26.50    3.90
  -7   1   2   26.60    3.30
  -7   1   2   29.40    3.80
  -6  -1   2  205.68   12.80
  -6  -1   2  217.18   13.00
   6  -1  -2  200.68   15.10
   6  -1  -2  203.98   12.40
   6  -1  -2  200.68   20.50
   6  -1  -2  181.38   14.10
  -6  -1   2  206.08   13.50
   6  -1  -2  182.18   12.10
  -6  -1   2  198.28   13.90
  -6  -1   2  205.78   12.30
  -6  -1   2  203.28   14.50
   6  -1  -2  192.38   14.10
  -6   1   2  217.38   13.00
  -6   1   2  200.18   12.40
  -6   1   2  218.68   13.20
   6   1  -2  208.68   20.80
   6   1  -2  208.68   13.10
  -6   1   2  215.88   14.00
  -6   1   2  204.78   13.50
  -6   1   2  205.28   15.10
   6   1  -2  200.38   14.20
   6   1  -2  213.38   13.70
   6   1  -2  206.18   16.70
  -5  -1   2  108.69    7.40
  -5  -1   2  100.39    8.60
  -5  -1   2  108.09    8.80
  -5  -1   2  106.49    7.10
   5  -1  -2   98.09    8.40
   5  -1  -2  115.39   13.40
   5   1  -2  113.59   10.30
  -5   1   2  111.49   10.00
  -5   1   2  111.59   11.60
  -5   1   2  109.39    9.20
   5   1  -2  109.09    7.80
   5   1  -2  128.79   13.90
  -5   1   2  114.49    7.70
  -5   1   2  108.99    7.70
   4  -1  -2  582.74   33.10
  -4  -1   2  576.74   32.10
   4  -1  -2  615.64   38.60
  -4  -1   2  624.04   34.80
  -4  -1   2  563.24   32.10
  -4  -1   2  524.55   38.30
   4  -1  -2  674.23   35.60
   4   1  -2  617.24   33.90
  -4   1   2  622.64   34.70
   4   1  -2  617.54   35.90
  -4   1   2  596.84   36.50
   4   1  -2  575.24   31.90
  -4   1   2  554.84   35.30
   3  -1  -2  253.97   15.30
   3  -1  -2  259.47   14.40
  -3  -1   2  243.98   14.20
  -3  -1   2  245.48   16.20
   3  -1  -2  251.07   18.30
  -3  -1   2  276.97   17.70
  -3  -1   2  241.78   14.00
   3   1  -2  263.77   16.50
   3   1  -2  252.37   16.00
  -3   1   2  241.78   16.10
  -3   1   2  252.17   17.10
  -3   1   2  230.98   13.90
   3   1  -2  249.78   14.40
  -2  -1   2 5286.57  280.97
   2  -1  -2 5508.05  282.97
   2   1  -2 5604.34  283.07
  -2   1   2 5331.27  281.07
   1  -1  -2 9628.84  479.15
  -1  -1   2 9045.50  480.55
   1   1  -2 8794.82  480.65
  -1   1   2 9394.16  478.85
   0  -1   2 2851.11  151.38
   0   1   2 3000.80  151.18
   1  -1   2 9744.83  514.75
  -1   1  -2 9999.00  514.95
  -2  -1  -2 5273.37  267.87
   2  -1   2 4876.51  269.07
   2   1   2 5399.26  267.37
  -3  -1  -2  273.47   16.50
   3  -1   2  249.97   15.80
  -3  -1  -2  271.87   14.90
   3  -1   2  222.98   16.50
  -3  -1  -2  256.27   14.20
   3  -1   2  278.07   17.40
   3   1   2  239.18   14.20
   3   1   2  258.77   17.70
  -3   1  -2  302.57   18.50
  -3   1  -2  266.87   15.70
  -3   1  -2  240.08   14.50
  -3   1  -2  270.87   14.80
  -3   1  -2  250.37   16.50
  -4  -1  -2  581.44   35.60
   4  -1   2  587.84   32.50
  -4  -1  -2  659.23   33.50
  -4  -1  -2  707.93   39.90
   4  -1   2  562.14   36.00
  -4  -1  -2  601.24   32.40
   4  -1   2  570.94   34.40
   4  -1   2  537.35   36.20
  -4   1  -2  679.63   38.60
  -4   1  -2  581.14   32.80
  -4   1  -2  660.33   34.50
  -4   1  -2  558.64   35.60
   4   1   2  620.74   37.10
   4   1   2  624.54   36.50
  -4   1  -2  562.54   32.60
  -5  -1  -2  117.29    8.50
   5  -1   2  108.59    9.40
   5  -1   2  106.39   11.30
  -5  -1  -2  100.99    7.30
  -5  -1  -2  123.49   13.50
   5  -1   2  121.09    8.30
   5  -1   2  117.89   12.90
  -5   1  -2  119.89    9.40
  -5   1  -2  111.39    7.70
   5   1   2  116.49   11.60
  -5   1  -2  125.99   13.10
   5   1   2  118.19    8.20
   5   1   2  108.09   11.70
  -5   1  -2  110.49    7.90
   6  -1   2  210.48   15.20
   6  -1   2  210.48   13.30
  -6  -1  -2  186.28   14.30
  -6  -1  -2  212.78   14.10
   6  -1   2  193.78   14.30
  -6  -1  -2  207.18   13.40
   6  -1   2  189.68   18.20
  -6  -1  -2  189.68   12.40
  -6  -1  -2  232.18   21.50
   6  -1   2  206.98   12.70
  -6  -1  -2  182.68   13.00
  -6  -1  -2  214.18   13.90
   6  -1   2  203.28   13.90
  -6  -1  -2  209.48   12.50
   6  -1   2  233.58   18.10
   6   1   2  213.78   14.10
  -6   1  -2  203.98   13.40
  -6   1  -2  194.48   13.10
   6   1   2  200.08   18.10
   6   1   2  214.48   13.80
   6   1   2  209.38   13.70
  -6   1  -2  212.28   13.00
   6   1   2  196.88   14.10
  -6   1  -2  193.68   12.30
  -6   1  -2  217.88   13.10
  -6   1  -2  233.08   20.90
  -6   1  -2  212.58   13.20
   6   1   2  217.28   18.70
  -6   1  -2  224.78   15.20
  -7  -1  -2   32.20    4.20
  -7  -1  -2   32.50    4.10
  -7  -1  -2   31.50    3.20
   7  -1   2   33.80    4.70
  -7  -1  -2   22.70    4.80
   7  -1   2   34.00    8.00
  -7  -1  -2   29.00    3.40
   7  -1   2   32.40    6.50
   7  -1   2   28.90    5.70
  -7  -1  -2   24.20    3.90
   7  -1   2   28.40    8.10
  -7  -1  -2   28.10    4.00
   7  -1   2   23.90    3.10
   7  -1   2   29.80    5.70
   7  -1   2   29.70    5.20
  -7  -1  -2   30.70    9.20
  -7  -1  -2   27.50    4.50
   7  -1   2   27.50    3.90
  -7   1  -2   29.80    3.80
  -7   1  -2   30.40    4.00
   7   1   2   26.20    3.90
  -7   1  -2   24.70    3.70
  -7   1  -2   30.40    4.60
   7   1   2   23.80    6.80
   7   1   2   28.30    4.50
  -7   1  -2   27.20    3.80
   7   1   2   25.30    3.30
  -7   1  -2   32.30    3.60
   7   1   2    9.80    5.90
  -7   1  -2   26.50    3.30
  -7   1  -2   31.70    5.90
   7   1   2   27.40    5.40
   7   1   2   26.10    5.90
   7   1   2   32.10    4.10
  -7   1  -2   24.70    3.50
  -8  -1  -2   56.89    6.70
  -8  -1  -2   50.09    5.70
   8  -1   2   27.90   11.40
   8  -1   2   55.29    7.60
   8  -1   2   54.29    4.90
  -8  -1  -2   48.20    5.10
   8  -1   2   48.50    4.90
  -8  -1  -2   67.79   12.60
  -8  -1  -2   50.59    5.10
   8  -1   2   53.99    6.90
  -8  -1  -2   49.00    5.10
   8   1   2   56.29    5.70
  -8   1  -2   74.19    8.90
   8   1   2   63.99    7.30
  -8   1  -2   43.40    4.80
   8   1   2   22.00   11.50
  -8   1  -2   55.79    6.70
  -8   1  -2   64.29   12.20
   8   1   2   51.59    4.90
  -8   1  -2   60.39    6.20
   8   1   2   47.60    5.50
  -8   1  -2   53.89    5.10
  -8   1  -2   56.49    4.80
  -8   1  -2   52.99    6.20
   8   1   2   49.80    7.20
   8   1   2   54.09    5.90
  -8   1  -2   53.59    5.70
  -9  -1  -2   45.20    4.80
  -9  -1  -2   55.69   15.00
   9  -1   2   62.09    7.60
  -9  -1  -2   61.29    7.30
  -9  -1  -2   61.29    6.30
  -9  -1  -2   64.69    5.80
   9  -1   2   60.59    5.50
   9  -1   2   67.59    8.50
   9  -1   2   69.59    6.80
  -9  -1  -2   67.29    8.30
   9   1   2   65.89    8.20
  -9   1  -2   59.29    4.80
  -9   1  -2   56.89    6.50
   9   1   2   61.39    5.50
  -9   1  -2   70.39   16.20
  -9   1  -2   61.99    7.40
   9   1   2   65.19    7.90
  -9   1  -2   61.79    5.80
   9   1   2   59.99    6.80
   9   1   2   59.69    5.60
 -10  -1  -2   39.10    4.30
  10  -1   2   34.80    4.50
 -10  -1  -2   28.10    5.20
  10  -1   2   43.30    6.10
 -10  -1  -2   36.80    5.70
 -10  -1  -2   38.40    4.30
  10  -1   2   37.90    4.10
  10   1   2   40.30    4.90
 -10   1  -2   29.40    5.20
  10   1   2   38.40    4.20
 -10   1  -2   39.90    4.70
  10   1   2   36.10    6.00
 -10   1  -2   33.70    4.00
 -10   1  -2   41.20    5.80
  11  -1   2    4.40    1.60
  11  -1   2    2.70    1.30
 -11  -1  -2    1.10    1.10
  11  -1   2    3.80    2.40
 -11  -1  -2    5.60    1.90
 -11  -1  -2    2.40    2.10
 -11   1  -2    5.80    1.80
  11   1   2    3.50    1.80
 -11   1  -2    0.60    1.80
 -11   1  -2    1.90    1.40
 -11   1  -2    4.40    2.30
  11   1   2    5.70    3.00
  11   1   2    4.20    1.50
 -12  -1  -2  116.09    6.60
  12   1   2   97.09    6.50
 -12  -2   2    3.00    1.10
  12   2  -2    2.40    1.10
 -11  -2   2   17.70    2.50
 -11  -2   2   16.30    3.90
  11  -2  -2   22.90    2.90
 -11  -2   2   25.20    3.10
  11  -2  -2   21.20    3.60
 -11   2   2   22.90    4.60
  11   2  -2   20.30    4.30
 -11   2   2   18.30    3.00
 -11   2   2   19.50    3.80
  11   2  -2   13.00    2.40
  11   2  -2   23.60    2.90
  10  -2  -2   57.29    5.10
 -10  -2   2   46.70    5.10
  10  -2  -2   47.30    6.00
  10  -2  -2   55.19    7.30
 -10  -2   2   44.10    6.40
 -10  -2   2   51.89    5.10
 -10  -2   2   52.09    7.70
 -10   2   2   60.59    6.10
  10   2  -2   53.29    7.30
  10   2  -2   53.49    5.70
  10   2  -2   55.39    5.10
 -10   2   2   58.29    5.10
 -10   2   2   51.69    4.50
 -10   2   2   49.60    6.30
 -10   2   2   55.39    8.10
  10   2  -2   50.39    5.00
  -9  -2   2   30.70    6.40
  -9  -2   2   15.50    8.00
  -9  -2   2   24.40    4.30
  -9  -2   2   21.20    3.50
  -9  -2   2   17.40    4.60
   9  -2  -2   22.00    3.60
   9  -2  -2   26.20    5.60
   9  -2  -2   20.20    3.60
  -9   2   2   26.30    4.50
   9   2  -2   28.60    5.90
  -9   2   2   22.50    4.80
  -9   2   2   23.20    3.50
   9   2  -2   28.50    3.80
   9   2  -2   26.30    4.10
   9   2  -2   27.50   11.90
   9   2  -2   24.60    4.30
  -9   2   2   29.10   15.30
  -9   2   2   24.90    3.80
  -9   2   2   21.30    3.90
  -9   2   2   23.70    3.60
  -8  -2   2  196.58   22.40
  -8  -2   2  185.38   12.80
  -8  -2   2  186.88   10.80
   8  -2  -2  174.98   21.40
   8  -2  -2  175.18   11.40
   8  -2  -2  176.78   11.60
  -8  -2   2  159.48   13.30
   8  -2  -2  168.38   12.20
   8  -2  -2  164.78   13.50
  -8  -2   2  204.98   16.70
  -8  -2   2  162.28   11.50
  -8   2   2  175.98   11.50
   8   2  -2  169.78   11.40
   8   2  -2  169.78   11.40
   8   2  -2  173.68   12.90
  -8   2   2  154.68   12.00
  -8   2   2  181.38   12.30
   8   2  -2  149.19   20.10
   8   2  -2  149.19   11.40
  -8   2   2  181.18   12.20
  -8   2   2  172.88   13.30
   8   2  -2  180.98   14.00
  -8   2   2  179.08   12.90
   7  -2  -2   91.59    8.90
   7  -2  -2  110.59    7.70
  -7  -2   2  112.89    9.70
   7  -2  -2  117.09   10.00
   7  -2  -2  115.29    8.10
   7  -2  -2  115.09    8.80
  -7  -2   2  128.09   16.70
   7  -2  -2  122.49    8.00
   7  -2  -2  117.99   16.30
  -7  -2   2  119.89    9.10
  -7  -2   2  125.59   12.00
  -7  -2   2   93.59    7.70
  -7  -2   2  113.09    7.60
  -7  -2   2   93.29   10.10
  -7  -2   2  110.39    8.00
  -7   2   2  115.09    8.00
  -7   2   2   97.99    7.90
   7   2  -2  117.89   10.00
   7   2  -2  114.49   15.70
  -7   2   2  101.79   11.10
   7   2  -2  101.59    9.40
   7   2  -2  117.89    9.30
  -7   2   2   91.69    7.90
   7   2  -2  112.19    8.20
  -7   2   2  122.79    8.90
   7   2  -2   94.79   13.30
   7   2  -2  104.29    8.30
  -7   2   2  119.69    9.50
   7   2  -2  110.79    8.30
   7   2  -2  102.79    7.70
  -7   2   2  115.59    9.00
  -6  -2   2  266.77   16.50
   6  -2  -2  261.67   17.30
   6  -2  -2  230.88   15.00
   6  -2  -2  265.27   15.40
  -6  -2   2  260.67   15.60
  -6  -2   2  255.77   15.10
  -6  -2   2  236.88   15.20
  -6  -2   2  240.98   15.90
  -6  -2   2  251.37   16.90
   6  -2  -2  284.87   24.90
  -6  -2   2  265.77   15.50
   6  -2  -2  248.78   17.30
  -6   2   2  269.57   16.00
   6   2  -2  254.07   17.10
  -6   2   2  273.67   16.20
   6   2  -2  258.17   15.60
   6   2  -2  293.77   25.00
  -6   2   2  248.18   18.40
   6   2  -2  273.07   16.30
  -6   2   2  259.17   16.40
   6   2  -2  243.08   15.60
   6   2  -2  282.17   16.80
  -6   2   2  283.87   17.00
   6   2  -2  280.77   20.60
  -6   2   2  256.57   15.30
  -5  -2   2  237.28   15.40
   5  -2  -2  257.27   15.80
  -5  -2   2  233.18   16.00
   5  -2  -2  250.07   14.10
   5  -2  -2  241.08   21.70
  -5  -2   2  273.97   15.30
  -5   2   2  261.87   15.40
   5   2  -2  279.37   17.60
   5   2  -2  252.07   19.30
  -5   2   2  259.47   19.80
   5   2  -2  253.27   15.00
   5   2  -2  260.27   18.60
  -5   2   2  239.48   17.30
  -5   2   2  269.27   17.90
  -5   2   2  259.87   15.20
   5   2  -2  267.77   15.70
   4  -2  -2  711.43   46.70
   4  -2  -2  732.63   39.60
  -4  -2   2  799.82   45.70
   4  -2  -2  725.23   40.90
   4  -2  -2  837.02   42.90
  -4  -2   2  719.13   41.10
  -4  -2   2  765.42   40.40
  -4  -2   2  804.42   43.40
   4   2  -2  785.22   43.60
  -4   2   2  762.82   44.80
   4   2  -2  725.33   40.40
   4   2  -2  751.22   42.20
   4   2  -2  769.72   44.30
  -4   2   2  740.63   42.70
  -3  -2   2 2670.53  139.09
  -3  -2   2 2410.36  135.79
  -3  -2   2 2543.35  137.79
  -3  -2   2 2844.52  137.59
   3  -2  -2 2498.15  140.29
   3  -2  -2 2664.23  135.59
   3  -2  -2 2784.22  137.19
   3   2  -2 2690.23  138.09
  -3   2   2 2441.36  138.39
   3   2  -2 2426.06  136.09
  -3   2   2 2574.04  137.89
   3   2  -2 2742.43  137.59
  -3   2   2 2782.72  135.59
   3   2  -2 2652.13  136.59
   3   2  -2 2438.46  135.09
   2  -2  -2 3378.96  178.38
   2  -2  -2 3217.68  177.08
  -2  -2   2 3680.03  179.88
   2  -2  -2 3229.18  180.58
   2  -2  -2 3226.48  179.88
  -2  -2   2 3418.06  177.48
  -2  -2   2 3568.84  178.48
  -2  -2   2 3538.55  178.88
  -2  -2   2 3410.66  178.68
  -2   2   2 3652.33  179.78
   2   2  -2 3359.06  180.18
   2   2  -2 3482.25  177.88
  -2   2   2 3285.77  178.28
  -2   2   2 3565.94  178.38
  -1  -2   2  653.43   35.20
  -1  -2   2  655.33   35.00
  -1  -2   2  703.03   36.30
   1  -2  -2  655.83   34.60
   1  -2  -2  560.44   37.00
   1  -2  -2  674.43   34.70
   1  -2  -2  642.94   35.50
   1  -2  -2  596.04   36.60
  -1  -2   2  680.43   35.60
  -1  -2   2  655.83   35.40
  -1  -2   2  636.64   34.80
  -1  -2   2  641.04   34.80
   1   2  -2  668.63   35.30
   1   2  -2  691.63   35.60
  -1   2   2  713.93   36.30
   1   2  -2  647.04   36.00
  -1   2   2  637.84   34.20
   0  -2  -2  123.79    9.90
   0  -2  -2  144.79    8.40
   0  -2  -2  151.48    8.70
   0  -2   2  157.98    8.60
   0  -2   2  116.89    8.00
   0  -2   2  141.69    8.50
   0  -2   2  137.59    8.50
   0  -2  -2  131.39    8.60
   0  -2  -2  131.29    9.00
   0   2  -2  139.79    7.90
   0   2   2  143.79    8.90
   0   2  -2  145.09    8.40
   0   2  -2  134.19    9.40
   0   2  -2  144.19    8.70
  -1  -2  -2  741.53   39.20
   1  -2   2  680.43   37.10
  -1  -2  -2  668.43   36.80
   1  -2   2  639.24   36.60
  -1  -2  -2  675.43   36.00
  -1  -2  -2  652.03   36.10
   1  -2   2  679.73   36.80
  -1  -2  -2  679.53   35.90
  -1  -2  -2  674.43   36.70
   1  -2   2  686.53   37.50
  -1   2  -2  738.23   36.70
   1   2   2  669.33   35.90
   1   2   2  650.33   35.50
  -1   2  -2  687.13   35.90
   1   2   2  701.83   36.10
   1   2   2  692.43   37.80
  -1   2  -2  701.83   36.10
  -1   2  -2  625.24   37.50
   2  -2   2 3472.85  180.48
   2  -2   2 3663.53  181.68
  -2  -2  -2 3574.04  180.28
   2  -2   2 3268.97  180.88
   2  -2   2 3530.65  181.28
  -2  -2  -2 3634.34  180.48
   2   2   2 3323.07  179.08
   2   2   2 3468.55  179.68
   2   2   2 3580.74  180.48
   2   2   2 3468.05  182.28
  -2   2  -2 3267.37  181.68
   2   2   2 3431.56  180.08
  -2   2  -2 3485.75  179.58
   3  -2   2 2639.14  140.39
   3  -2   2 2672.13  138.99
  -3  -2  -2 2732.63  137.49
  -3  -2  -2 2797.72  137.79
  -3  -2  -2 2553.34  139.09
  -3  -2  -2 2699.23  139.69
  -3  -2  -2 2510.45  136.99
   3   2   2 2578.04  141.39
   3   2   2 2643.14  138.39
  -3   2  -2 2761.62  139.29
   3   2   2 2670.93  139.19
   3   2   2 2615.04  139.59
  -4  -2  -2  764.42   43.20
  -4  -2  -2  722.03   39.30
   4  -2   2  727.93   39.80
   4  -2   2  671.23   43.80
   4  -2   2  790.12   41.90
   4  -2   2  755.62   43.40
  -4  -2  -2  762.72   40.00
  -4  -2  -2  784.72   41.90
  -4   2  -2  801.32   42.10
   4   2   2  810.82   45.70
   4   2   2  643.24   44.10
  -5  -2  -2  246.18   14.90
   5  -2   2  256.97   15.10
  -5  -2  -2  307.87   23.80
   5  -2   2  233.68   19.80
  -5  -2  -2  283.67   15.60
   5  -2   2  269.77   17.30
  -5  -2  -2  250.07   14.60
   5  -2   2  262.67   19.00
  -5   2  -2  301.57   21.80
   5   2   2  253.47   15.30
   5   2   2  268.97   20.20
  -5   2  -2  251.87   15.70
   5   2   2  257.17   20.60
  -5   2  -2  238.78   15.30
  -5   2  -2  259.67   15.60
  -5   2  -2  251.67   17.30
  -6  -2  -2  223.38   14.90
  -6  -2  -2  218.68   15.70
   6  -2   2  250.67   21.40
   6  -2   2  243.08   14.90
   6  -2   2  259.57   15.70
   6  -2   2  264.97   17.50
  -6  -2  -2  281.67   16.30
  -6  -2  -2  266.77   16.90
  -6  -2  -2  235.98   17.20
  -6  -2  -2  248.08   15.20
  -6  -2  -2  318.37   25.90
   6  -2   2  264.67   17.80
   6  -2   2  262.37   16.70
   6  -2   2  269.87   20.10
  -6   2  -2  258.97   16.20
   6   2   2  261.27   21.70
   6   2   2  266.97   16.90
  -6   2  -2  266.87   16.10
   6   2   2  276.07   16.70
  -6   2  -2  259.77   15.90
  -6   2  -2  288.77   18.50
  -6   2  -2  273.07   16.00
  -6   2  -2  220.08   18.20
   6   2   2  272.17   22.30
   6   2   2  245.18   17.20
   6   2   2  269.47   16.60
   6   2   2  275.17   15.80
  -6   2  -2  252.57   15.20
   7  -2   2   99.59   13.50
   7  -2   2  120.89    9.40
  -7  -2  -2  144.09   17.70
  -7  -2  -2  118.79    8.90
   7  -2   2   99.89    7.80
  -7  -2  -2  111.89    9.60
   7  -2   2  108.99    7.70
   7  -2   2  114.79   10.40
  -7  -2  -2  125.59   11.50
   7  -2   2  110.39    7.90
   7  -2   2  126.89    9.90
  -7  -2  -2  112.29    8.50
   7  -2   2  111.69   10.60
   7  -2   2   95.59   13.00
  -7  -2  -2  106.69    7.90
  -7   2  -2  112.39    8.70
  -7   2  -2  120.79    9.10
  -7   2  -2  120.79   18.80
  -7   2  -2  113.49    7.90
   7   2   2  119.39    9.60
   7   2   2  112.59   14.10
   7   2   2   99.69    7.70
  -7   2  -2  117.19   11.10
  -7   2  -2  105.79    8.60
   7   2   2  100.69   10.30
   7   2   2  118.19    9.60
   7   2   2  137.99   16.10
  -7   2  -2  112.29    8.40
  -7   2  -2  111.79    8.60
   7   2   2  107.59    9.80
  -7   2  -2  114.69    8.20
  -8  -2  -2  193.78   22.40
  -8  -2  -2  159.98   11.60
  -8  -2  -2  175.48   11.30
   8  -2   2  173.28   13.20
  -8  -2  -2  169.78   13.40
   8  -2   2  171.58   15.40
   8  -2   2  180.08   14.10
  -8  -2  -2  182.18   14.90
   8  -2   2  171.38   11.10
   8  -2   2  147.29   20.20
  -8  -2  -2  162.38   12.00
  -8   2  -2  149.69   11.30
   8   2   2  172.88   11.80
   8   2   2  175.68   15.70
  -8   2  -2  172.28   12.50
  -8   2  -2  157.88   11.80
   8   2   2  161.48   13.30
  -8   2  -2  159.78   11.90
  -8   2  -2  172.58   16.80
   8   2   2  169.28   11.10
  -8   2  -2  185.68   13.40
  -8   2  -2  172.18   11.00
  -8   2  -2  156.88   11.50
   8   2   2  186.28   13.70
   8   2   2  151.58   23.10
   8   2   2  160.28   11.70
  -8   2  -2  164.78   11.20
  -8   2  -2  205.88   21.20
   8   2   2  174.48   12.40
  -9  -2  -2   28.10    9.20
   9  -2   2   25.90    5.30
  -9  -2  -2   23.30    5.00
   9  -2   2   26.80    4.20
   9  -2   2   23.40    5.80
  -9  -2  -2   25.10    3.70
   9  -2   2   26.20    3.60
  -9  -2  -2   21.10    3.90
  -9  -2  -2   19.90    4.80
   9   2   2   24.00    4.30
   9   2   2   25.50    4.10
   9   2   2   31.10   10.30
  -9   2  -2   22.40    3.60
   9   2   2   22.40    5.00
  -9   2  -2   15.10    3.50
   9   2   2   19.20    5.30
  -9   2  -2   28.70    5.30
  -9   2  -2   19.70    4.10
   9   2   2   15.70    3.10
   9   2   2   20.20    3.30
  -9   2  -2   21.60    3.30
  10  -2   2   56.29    4.90
 -10  -2  -2   35.70    5.90
 -10  -2  -2   51.39    6.50
  10  -2   2   56.39    6.70
  10  -2   2   39.10    4.60
 -10  -2  -2   49.90    4.90
  10   2   2   49.50    6.90
 -10   2  -2   52.89    6.70
  10   2   2   37.00    4.10
 -10   2  -2   49.90    4.80
  10   2   2   54.89    6.00
  10   2   2   46.80    4.70
 -10   2  -2   50.99    5.50
 -10   2  -2   56.29    6.60
  11  -2   2   18.40    3.30
 -11  -2  -2   24.10    3.10
  11  -2   2   28.80    3.10
  11   2   2   17.70    3.00
  11   2   2   22.00    2.90
 -11   2  -2   20.90    2.90
  11   2   2   18.40    3.90
 -11   2  -2   21.50    3.90
  12  -2   2    7.00    1.20
 -12  -2  -2    7.70    1.40
  12   2   2    7.40    1.90
  11  -3  -2    4.80    2.00
 -11  -3   2    9.60    2.00
 -11  -3   2    5.10    2.00
 -11  -3   2    0.90    1.90
 -11  -3   2    3.90    2.30
 -11   3   2   10.70    2.90
  11   3  -2    8.60    3.20
 -11   3   2    8.20    3.10
 -11   3   2    5.00    1.90
  11   3  -2    4.10    1.60
  11   3  -2    7.20    1.70
 -11   3   2   10.60    1.80
  10  -3  -2   13.20    2.60
  10  -3  -2   11.50    3.60
 -10  -3   2   14.50    2.80
 -10  -3   2    8.00    3.60
 -10  -3   2    7.90    2.30
 -10   3   2   19.10    5.20
 -10   3   2    8.60    2.10
  10   3  -2   11.20    2.80
 -10   3   2   10.90    2.20
 -10   3   2   12.40    3.20
 -10   3   2   15.60    3.20
  10   3  -2   12.50    4.20
 -10   3   2   10.40    3.40
  10   3  -2   14.30    2.60
  10   3  -2   11.80    2.50
   9  -3  -2   78.19    6.60
   9  -3  -2   88.29    8.90
  -9  -3   2   76.39    7.10
  -9  -3   2   80.29    6.80
  -9  -3   2   68.89    8.30
  -9  -3   2   87.09   10.40
  -9   3   2   78.79    8.40
  -9   3   2   81.19    7.10
  -9   3   2   78.69    6.70
   9   3  -2   86.49    6.80
  -9   3   2   86.59    8.00
  -9   3   2   73.59    8.90
  -9   3   2   93.79    7.60
  -9   3   2   78.99    7.20
   9   3  -2   86.89    8.00
   9   3  -2   84.09    9.30
   8  -3  -2  282.27   17.40
   8  -3  -2  296.17   17.00
  -8  -3   2  309.97   30.30
   8  -3  -2  232.58   17.40
  -8  -3   2  288.17   18.10
   8  -3  -2  279.07   19.30
   8  -3  -2  280.37   16.80
   8  -3  -2  290.67   16.90
  -8  -3   2  243.58   18.80
   8  -3  -2  245.18   27.10
  -8  -3   2  305.07   22.30
  -8  -3   2  271.77   17.00
   8   3  -2  281.77   19.50
   8   3  -2  288.17   18.60
   8   3  -2  268.77   16.80
  -8   3   2  279.17   17.80
   8   3  -2  253.87   27.10
  -8   3   2  285.87   18.50
   8   3  -2  261.37   17.40
   8   3  -2  271.17   17.00
  -8   3   2  277.17   16.90
  -8   3   2  298.57   19.00
  -8   3   2  273.17   17.00
  -8   3   2  336.97   22.40
   8   3  -2  283.77   17.30
  -7  -3   2   23.40    8.50
  -7  -3   2   29.40    5.80
  -7  -3   2   22.30    3.10
  -7  -3   2   19.60    4.50
   7  -3  -2   21.40    8.20
   7  -3  -2   27.10    3.80
   7  -3  -2   24.80    3.70
  -7  -3   2   25.00    4.50
   7  -3  -2   22.50    3.10
   7  -3  -2   31.00    5.40
   7  -3  -2   26.00    3.50
   7  -3  -2   18.80    3.90
  -7  -3   2   23.20    3.20
  -7  -3   2   27.80    4.00
   7   3  -2   18.80    3.20
  -7   3   2   26.30    4.00
   7   3  -2   21.60    3.80
   7   3  -2   26.50    4.00
  -7   3   2   27.50    3.70
   7   3  -2   25.10    4.00
   7   3  -2   24.60    3.70
  -7   3   2   28.50    4.00
  -7   3   2   29.70    4.50
  -7   3   2   26.30    3.70
   7   3  -2   35.40    9.20
   7   3  -2   25.90    7.30
   7   3  -2   33.70    5.40
  -7   3   2   28.70    6.00
  -7   3   2   25.90    3.80
   6  -3  -2   91.39    8.80
  -6  -3   2  117.89    8.60
  -6  -3   2  128.49   11.60
  -6  -3   2  106.89    9.70
   6  -3  -2  104.49    7.70
   6  -3  -2  104.09    8.20
  -6  -3   2  105.39    8.80
  -6  -3   2  109.19    7.60
   6  -3  -2  111.69   14.80
  -6  -3   2   95.39    7.40
  -6  -3   2   98.99    8.50
   6  -3  -2  103.89    9.10
  -6   3   2  117.29    8.30
   6   3  -2  108.59    8.40
  -6   3   2  117.59    8.70
  -6   3   2  111.39    7.60
   6   3  -2  121.29   12.90
   6   3  -2  120.29    8.10
   6   3  -2  103.49   10.10
   6   3  -2  112.09   12.20
  -6   3   2  112.09   10.80
   6   3  -2  113.39    8.80
   6   3  -2  118.29   10.10
  -5  -3   2  115.59    9.10
  -5  -3   2  130.19    8.50
  -5  -3   2  127.59    9.70
   5  -3  -2  121.29   14.50
  -5   3   2  139.59   12.90
   5   3  -2  136.99    9.40
  -5   3   2  138.69    8.90
  -5   3   2  134.09   11.00
   5   3  -2  134.69    8.80
   5   3  -2  132.39   10.70
   5   3  -2  140.89   12.90
  -5   3   2  134.89    9.00
  -5   3   2  127.69   11.00
  -4  -3   2   93.79    7.40
   4  -3  -2  108.79    8.80
   4  -3  -2   83.89   11.10
   4  -3  -2  101.29    7.40
  -4  -3   2   91.09    6.30
  -4   3   2  104.49    9.90
   4   3  -2   98.69    9.70
  -4   3   2   91.39    8.50
   4   3  -2   93.89    8.90
  -4   3   2   98.69    8.50
   4   3  -2   99.79    8.00
  -4   3   2   94.89    6.50
   3  -3  -2  871.91   45.70
  -3  -3   2  915.91   45.70
  -3  -3   2  833.22   44.40
   3  -3  -2  740.23   48.20
   3  -3  -2  814.72   44.00
  -3  -3   2  837.32   44.50
  -3  -3   2  893.31   47.40
  -3  -3   2  777.42   47.70
  -3   3   2  783.02   43.70
  -3   3   2  745.53   46.20
   3   3  -2  812.82   44.70
   3   3  -2  784.42   43.20
  -3   3   2  799.22   46.10
   3   3  -2  795.32   45.50
   3   3  -2  857.31   46.40
  -2  -3   2  766.92   43.30
  -2  -3   2  906.61   45.30
  -2  -3   2  870.01   44.00
   2  -3  -2  805.82   43.10
   2  -3  -2  810.02   44.20
  -2  -3   2  799.82   44.50
   2  -3  -2  777.12   46.40
   2  -3  -2  757.92   45.20
  -2  -3   2  779.42   42.80
  -2  -3   2  818.62   43.50
   2   3  -2  853.71   44.20
   2   3  -2  799.62   43.40
   2   3  -2  735.33   42.20
   2   3  -2  751.52   42.90
  -2   3   2  811.22   43.70
  -2   3   2  810.02   44.80
   2   3  -2  823.02   45.70
   2   3  -2  829.22   44.60
   1  -3  -2   42.20    5.90
  -1  -3   2   51.49    4.40
   1  -3  -2   50.29    4.20
   1  -3  -2   54.39    4.90
  -1  -3   2   49.10    4.80
   1  -3  -2   46.90    5.80
  -1  -3   2   53.29    4.40
  -1  -3   2   55.79    5.70
  -1  -3   2   58.39    4.10
   1  -3  -2   52.79    4.10
   1   3  -2   53.09    4.70
   1   3  -2   47.00    4.60
  -1   3   2   49.30    5.00
   1   3  -2   49.40    4.70
   0  -3   2 1457.45   66.89
   0  -3   2 1365.16   68.09
   0  -3  -2 1274.77   68.09
   0  -3  -2 1178.88   68.99
   0  -3   2 1312.67   67.99
   0  -3  -2 1275.27   67.99
   0  -3  -2 1085.79   69.79
   0  -3   2 1278.67   68.19
   0  -3   2 1328.47   67.39
   0  -3  -2 1286.67   68.09
   0   3  -2 1336.47   67.19
   0   3  -2 1313.27   68.49
   0   3  -2 1349.56   67.79
   0   3   2 1308.37   67.59
   0   3  -2 1188.08   69.19
   1  -3   2   49.70    4.50
  -1  -3  -2   54.19    4.30
   1  -3   2   45.30    4.70
  -1  -3  -2   45.10    4.00
  -1  -3  -2   50.69    4.60
  -1  -3  -2   62.69    5.10
  -1  -3  -2   41.70    4.40
  -1  -3  -2   54.49    6.40
  -1   3  -2   54.39    4.50
  -1   3  -2   49.30    5.40
  -1   3  -2   50.49    3.80
   1   3   2   53.39    4.20
   2  -3   2  774.82   45.80
  -2  -3  -2  933.01   48.70
   2  -3   2  811.32   45.40
  -2  -3  -2  777.02   43.40
  -2  -3  -2  843.42   45.80
   2  -3   2  858.11   44.80
  -2  -3  -2  793.32   44.30
  -2  -3  -2  798.42   44.80
   2  -3   2  820.82   44.40
   2   3   2  750.62   43.60
   2   3   2  832.22   44.50
   2   3   2  831.32   44.20
  -2   3  -2  864.01   44.80
  -2   3  -2  844.02   43.60
  -2   3  -2  785.92   43.10
  -2   3  -2  823.62   45.90
   3  -3   2  805.72   44.50
   3  -3   2  748.83   46.40
   3  -3   2  865.21   46.00
  -3  -3  -2  761.12   42.80
  -3  -3  -2  809.72   45.30
  -3  -3  -2  863.41   45.20
   3   3   2  776.02   42.70
  -3   3  -2  794.62   43.10
   3   3   2  875.11   47.80
   3   3   2  856.91   45.50
  -3   3  -2  842.62   45.10
   3   3   2  851.11   44.90
   3   3   2  759.52   43.90
  -4  -3  -2  106.79    8.40
  -4  -3  -2   96.49    9.00
   4  -3   2   95.99    8.10
  -4  -3  -2  113.39   12.40
   4  -3   2  104.39    9.40
   4  -3   2   90.59    9.80
   4   3   2   91.39    8.70
   4   3   2   99.79    8.50
  -4   3  -2   99.89    6.70
  -4   3  -2   94.69    8.40
   4   3   2   87.29    7.60
   4   3   2   95.99   10.60
   5  -3   2  144.69   12.40
  -5  -3  -2  142.69   11.00
   5  -3   2  123.89    8.40
   5  -3   2  141.59   10.80
   5  -3   2  127.19   13.30
  -5  -3  -2  166.68   16.70
   5   3   2  178.88   15.20
  -5   3  -2  156.58   14.20
   5   3   2  140.29    9.20
  -5   3  -2  141.19    9.80
  -5   3  -2  136.19    9.40
  -5   3  -2  135.69   11.30
  -5   3  -2  133.39    9.30
   6  -3   2  106.89    7.60
   6  -3   2  110.49    9.60
  -6  -3  -2  108.09    9.10
  -6  -3  -2  131.39   16.10
   6  -3   2  116.69    8.90
  -6  -3  -2  112.19    8.10
   6  -3   2  105.09   11.80
   6  -3   2  108.19   13.20
   6  -3   2  100.59    8.50
   6  -3   2  109.79    8.40
   6  -3   2  101.99    9.60
  -6  -3  -2  112.19    8.80
   6   3   2  112.49   10.00
  -6   3  -2  111.49    8.50
  -6   3  -2  103.19    8.00
   6   3   2  129.59   13.70
   6   3   2  107.39   11.90
  -6   3  -2  121.49   10.60
   6   3   2  100.69    9.00
  -6   3  -2  120.09    8.70
   6   3   2  109.79    9.00
   6   3   2  118.39    8.20
  -6   3  -2  106.39    8.10
  -6   3  -2  105.59    8.70
   6   3   2   98.99   13.40
   7  -3   2   27.00    3.10
  -7  -3  -2   24.20    3.30
  -7  -3  -2   28.10    8.90
  -7  -3  -2   26.90    4.10
   7  -3   2   28.10    5.60
  -7  -3  -2   27.80    3.80
  -7  -3  -2   22.30    4.60
  -7  -3  -2   26.60    4.90
   7  -3   2   31.50    7.40
   7  -3   2   25.20    4.60
   7  -3   2   25.20    4.20
  -7  -3  -2   32.10    6.00
   7  -3   2   26.90    3.40
   7   3   2   18.30    4.60
  -7   3  -2   20.00    4.00
  -7   3  -2   24.30    3.90
   7   3   2   15.90    7.30
   7   3   2   26.60    4.00
  -7   3  -2   24.20    4.00
   7   3   2   17.30    7.30
  -7   3  -2   30.00    3.50
   7   3   2   30.80    4.50
  -7   3  -2   28.10    3.70
  -7   3  -2   22.40    3.20
   7   3   2   27.90    4.90
  -7   3  -2   23.60    4.50
  -7   3  -2   33.30    5.90
   7   3   2   30.80    3.40
  -8  -3  -2  271.77   16.60
  -8  -3  -2  282.67   17.40
  -8  -3  -2  250.07   16.20
   8  -3   2  254.47   25.20
  -8  -3  -2  261.17   18.70
   8  -3   2  279.57   17.80
   8  -3   2  291.57   22.10
   8  -3   2  294.57   16.60
  -8  -3  -2  277.47   20.60
   8  -3   2  273.97   19.50
   8  -3   2  281.97   18.60
  -8  -3  -2  302.77   29.90
  -8  -3  -2  254.97   17.00
   8  -3   2  270.37   16.40
   8   3   2  259.27   18.50
  -8   3  -2  303.57   19.00
   8   3   2  294.47   21.90
   8   3   2  289.67   18.50
  -8   3  -2  280.67   17.90
  -8   3  -2  267.67   17.30
   8   3   2  241.68   16.20
  -8   3  -2  250.67   17.50
  -8   3  -2  275.17   16.40
   8   3   2  269.77   22.30
   8   3   2  281.97   19.00
  -8   3  -2  320.07   27.60
  -8   3  -2  259.97   16.60
   8   3   2  255.77   17.10
   8   3   2  283.37   17.30
  -8   3  -2  283.27   18.10
  -8   3  -2  264.37   17.40
  -9  -3  -2   66.29    6.60
   9  -3   2   86.19    6.60
  -9  -3  -2   70.79    8.10
   9  -3   2   97.19    9.80
  -9  -3  -2   87.39    6.70
   9  -3   2   63.49    6.90
   9  -3   2   83.39   11.10
  -9  -3  -2   80.29   11.60
  -9  -3  -2   58.19    7.00
   9   3   2   77.29    7.00
  -9   3  -2   88.79    8.50
  -9   3  -2   79.59    7.60
  -9   3  -2   91.79    6.60
   9   3   2   86.99    8.00
  -9   3  -2   75.79    7.00
  -9   3  -2   78.29    7.10
  -9   3  -2   75.89    9.00
  -9   3  -2   60.39    9.20
   9   3   2   74.29    8.50
   9   3   2   80.69    7.10
   9   3   2   77.89    7.20
   9   3   2   47.80   10.50
   9   3   2   77.89    9.50
  10  -3   2    9.30    2.30
 -10  -3  -2   13.30    2.70
  10  -3   2   13.90    3.60
  10  -3   2   14.70    2.60
 -10  -3  -2    9.90    3.40
  10   3   2   13.70    2.40
 -10   3  -2   11.90    2.50
  10   3   2   14.60    4.20
  10   3   2   17.40    2.80
  10   3   2   11.30    3.10
 -10   3  -2   13.80    3.80
 -10   3  -2   12.60    2.60
 -10   3  -2    9.30    3.60
 -10   3  -2   14.30    3.20
 -11  -3  -2   10.90    2.10
  11  -3   2    7.80    1.80
 -11   3  -2    8.40    2.60
 -11   3  -2    5.10    1.70
  11   3   2    8.20    1.90
  11   3   2   10.50    3.30
 -11   3  -2    7.70    1.80
 -11   3  -2    4.00    3.00
 -11  -4   2   47.20    4.00
 -11  -4   2   36.80    3.20
  11  -4  -2   52.09    3.80
  11  -4  -2   36.90    4.40
  11   4  -2   45.30    3.70
  11   4  -2   33.20    3.70
  11   4  -2   42.50    4.20
 -11   4   2   39.00    4.30
 -11   4   2   41.50    5.60
 -11   4   2   41.60    4.60
  11   4  -2   54.59    5.70
  10  -4  -2   18.60    4.10
 -10  -4   2   21.30    3.00
 -10  -4   2   28.30    3.70
  10  -4  -2   29.50    3.50
 -10  -4   2   21.90    4.90
 -10   4   2   26.00    4.20
  10   4  -2   26.30    3.90
  10   4  -2   27.50    4.20
 -10   4   2   29.70    4.80
 -10   4   2   22.80    3.10
  10   4  -2   38.30    6.00
 -10   4   2   21.80    3.80
  10   4  -2   28.80    3.50
 -10   4   2   28.80    3.50
  -9  -4   2   45.00    5.50
  -9  -4   2   62.69   10.20
   9  -4  -2   64.89    5.30
   9  -4  -2   62.19    8.20
   9  -4  -2   51.39    5.70
  -9   4   2   52.59    5.70
   9   4  -2   67.29    5.60
   9   4  -2   76.09    7.70
  -9   4   2   43.50    5.30
  -9   4   2   57.19    6.40
  -9   4   2   68.19    6.20
   9   4  -2   52.19    7.90
   8  -4  -2   89.09    8.50
  -8  -4   2  107.99    9.80
   8  -4  -2  105.49    7.90
  -8  -4   2   92.79    8.50
   8  -4  -2  100.59   17.40
  -8  -4   2  112.29   17.50
   8  -4  -2  101.49    9.60
  -8  -4   2  125.29   12.70
   8  -4  -2  104.79    9.70
   8   4  -2  108.99    7.80
  -8   4   2   79.99    7.40
   8   4  -2   94.19    8.30
   8   4  -2  115.39   17.40
  -8   4   2  104.99    8.60
  -8   4   2  109.59    8.80
   8   4  -2   96.29    8.00
  -8   4   2  116.49   10.90
   7  -4  -2  105.39    7.50
   7  -4  -2   92.79    8.80
  -7  -4   2  107.49   11.30
   7  -4  -2   94.49    7.60
   7  -4  -2   91.49    6.90
   7  -4  -2   95.29    8.10
  -7  -4   2   94.79    8.10
  -7  -4   2   99.19    7.40
  -7  -4   2  116.69   16.20
   7  -4  -2   80.59    7.40
  -7  -4   2   98.59    8.60
  -7  -4   2  101.39    8.10
  -7  -4   2   81.39    8.60
   7  -4  -2  103.69   15.50
  -7   4   2   99.79    7.40
  -7   4   2   97.39    8.00
   7   4  -2   88.79    7.10
  -7   4   2   87.89    7.40
  -7   4   2  102.29    8.40
  -7   4   2   93.99   11.20
   7   4  -2   84.69    8.90
  -7   4   2  108.19    8.30
   7   4  -2  103.69    7.90
   7   4  -2  115.39   14.90
   7   4  -2  101.09    8.30
   7   4  -2   93.69   15.00
   7   4  -2  104.89    8.60
   7   4  -2   93.29    7.80
  -6  -4   2   93.29    7.90
   6  -4  -2   89.19   13.80
   6  -4  -2  105.69    8.80
  -6  -4   2  121.89   15.30
  -6  -4   2   93.69    8.70
   6  -4  -2  105.09    7.40
  -6  -4   2  100.19    7.30
   6  -4  -2   92.79    6.80
   6  -4  -2   83.69    8.20
  -6  -4   2   94.29    8.60
   6  -4  -2   92.59    7.10
   6  -4  -2   96.99    7.60
  -6  -4   2  110.09    8.60
   6   4  -2  100.39    8.80
   6   4  -2  102.39    8.40
   6   4  -2  102.89    7.90
   6   4  -2  100.19   10.80
   6   4  -2  107.39   13.00
  -6   4   2  106.09    8.00
  -6   4   2   95.79   10.30
   6   4  -2   93.99    7.10
  -6   4   2  106.69    7.80
   6   4  -2  114.39   12.90
   6   4  -2  111.09   10.20
   6   4  -2  113.99    8.50
   6   4  -2  113.09    7.80
  -6   4   2  104.89    8.20
  -5  -4   2  607.84   34.80
   5  -4  -2  634.74   36.40
  -5  -4   2  605.14   36.60
  -5   4   2  625.24   38.30
   5   4  -2  660.03   40.70
  -5   4   2  664.73   35.30
  -5   4   2  644.84   37.50
   5   4  -2  623.54   39.00
   5   4  -2  648.74   34.90
  -5   4   2  623.14   39.70
   5   4  -2  649.04   37.50
   5   4  -2  676.73   35.80
  -5   4   2  622.04   35.60
  -4  -4   2  132.19   10.20
   4  -4  -2  125.09   14.10
   4  -4  -2  155.08   10.30
  -4   4   2  131.29    8.60
   4   4  -2  139.79   11.50
   4   4  -2  137.19   12.00
  -4   4   2  139.89   12.20
  -4   4   2  123.39   10.90
  -4   4   2  140.69   10.80
   4   4  -2  140.49    9.30
   4   4  -2  132.49    8.70
   4   4  -2  146.39   10.70
  -3  -4   2  274.17   15.90
  -3  -4   2  286.97   17.40
   3  -4  -2  265.97   21.00
   3  -4  -2  290.77   17.00
  -3  -4   2  266.77   17.60
   3  -4  -2  295.57   18.30
   3   4  -2  277.97   18.70
  -3   4   2  281.17   18.70
  -3   4   2  269.07   17.80
   3   4  -2  290.27   18.30
   3   4  -2  278.47   17.20
  -3   4   2  272.57   15.40
  -3   4   2  275.37   18.70
   2  -4  -2  210.08   12.50
   2  -4  -2  228.08   14.30
   2  -4  -2  203.88   13.20
  -2  -4   2  219.58   14.50
   2  -4  -2  181.98   15.70
  -2  -4   2  236.78   14.70
  -2  -4   2  216.28   13.50
  -2  -4   2  224.98   13.50
  -2  -4   2  215.08   12.60
  -2  -4   2  207.68   13.70
   2   4  -2  206.98   14.00
   2   4  -2  215.18   15.30
  -2   4   2  212.98   13.30
  -2   4   2  227.28   14.50
   2   4  -2  215.88   14.50
  -1  -4   2  242.58   13.80
   1  -4  -2  215.78   13.40
   1  -4  -2  201.08   15.30
   1  -4  -2  177.88   15.20
  -1  -4   2  215.48   14.20
  -1  -4   2  210.28   13.60
   1  -4  -2  217.58   13.90
  -1  -4   2  224.48   13.00
   1  -4  -2  212.08   13.10
  -1  -4   2  258.37   14.50
  -1  -4   2  226.48   12.80
  -1   4   2  211.08   13.80
   1   4  -2  226.68   13.70
   1   4  -2  227.48   14.20
   1   4  -2  215.88   13.80
   0  -4  -2  498.45   29.50
   0  -4  -2  486.25   31.80
   0  -4  -2  545.05   31.10
   0  -4  -2  545.55   29.60
   0  -4  -2  511.45   29.50
   0  -4   2  525.55   29.50
   0  -4   2  513.95   29.80
   0  -4   2  525.15   29.50
   0   4   2  548.45   29.30
   0   4  -2  541.55   30.10
   0   4  -2  551.34   28.40
   0   4  -2  576.14   29.20
  -1  -4  -2  221.98   14.40
  -1  -4  -2  227.48   16.80
   1  -4   2  255.47   14.10
   1  -4   2  253.37   15.90
  -1  -4  -2  219.78   14.30
   1  -4   2  225.58   14.40
  -1  -4  -2  249.58   15.30
  -1  -4  -2  214.48   13.60
   1   4   2  229.58   13.70
   1   4   2  236.68   13.90
  -1   4  -2  226.98   13.20
  -1   4  -2  232.68   14.10
  -1   4  -2  201.68   16.30
  -2  -4  -2  200.58   12.50
  -2  -4  -2  218.08   14.10
  -2  -4  -2  203.38   14.00
   2  -4   2  225.08   14.30
   2  -4   2  215.68   13.10
   2  -4   2  226.68   13.40
  -2  -4  -2  216.98   13.90
   2  -4   2  221.28   15.60
  -2  -4  -2  243.68   17.50
   2   4   2  210.88   12.90
   2   4   2  221.38   13.50
   2   4   2  224.28   13.90
  -2   4  -2  218.88   12.80
  -2   4  -2  221.38   14.00
  -2   4  -2  204.58   12.50
   3  -4   2  308.17   18.50
   3  -4   2  274.97   18.90
  -3  -4  -2  287.07   18.40
   3  -4   2  268.17   19.90
  -3  -4  -2  295.07   18.70
   3  -4   2  287.97   18.80
   3  -4   2  304.17   16.90
   3  -4   2  282.47   17.60
  -3  -4  -2  327.67   22.90
  -3   4  -2  304.27   18.40
  -3   4  -2  277.87   16.70
   3   4   2  266.27   15.70
   3   4   2  301.97   18.10
   3   4   2  285.87   17.20
   3   4   2  266.67   18.20
   4  -4   2  128.59   11.20
   4  -4   2  146.39   11.20
   4  -4   2  119.69   12.30
   4  -4   2  145.69    9.00
   4  -4   2  136.69   10.10
  -4  -4  -2  146.19   11.10
  -4   4  -2  138.89    9.40
   4   4   2  140.19   10.10
  -4   4  -2  138.09    9.00
   4   4   2  129.89   11.30
   4   4   2  142.99    9.60
  -4   4  -2  141.99   10.90
   4   4   2  137.69    8.70
   4   4   2  126.29   13.20
   4   4   2  149.39   11.20
   5  -4   2  679.73   39.30
  -5  -4  -2  620.24   38.40
   5  -4   2  581.34   41.60
   5  -4   2  618.24   39.00
   5  -4   2  637.44   37.50
  -5   4  -2  657.63   36.20
   5   4   2  731.43   36.80
   5   4   2  657.83   43.00
   5   4   2  652.03   37.90
  -5   4  -2  690.33   39.20
  -5   4  -2  667.63   36.30
  -5   4  -2  653.93   36.70
   5   4   2  678.23   39.60
  -5   4  -2  688.03   41.80
   5   4   2  648.34   40.50
  -6  -4  -2   88.49    7.80
   6  -4   2  107.09    7.00
   6  -4   2  104.79    8.40
  -6  -4  -2   99.89    7.00
   6  -4   2  112.69   10.50
   6  -4   2  102.39    9.40
   6  -4   2  101.69    7.60
  -6  -4  -2   95.99    9.50
  -6  -4  -2  126.89   16.10
  -6  -4  -2   95.39    9.00
   6  -4   2  111.09   13.50
  -6  -4  -2   89.19    8.50
  -6   4  -2   98.89    8.20
  -6   4  -2  107.39    8.00
   6   4   2   99.29   13.10
  -6   4  -2  104.19    7.90
   6   4   2   92.79   10.50
  -6   4  -2   96.49    7.20
   6   4   2   89.79    8.20
   6   4   2  116.99    8.70
  -6   4  -2   99.99    9.90
  -6   4  -2  103.09    8.20
   6   4   2  106.29    7.70
  -7  -4  -2  112.99   16.30
   7  -4   2  101.99    7.30
  -7  -4  -2   98.29    7.20
  -7  -4  -2   96.19   10.20
   7  -4   2   81.79   13.00
   7  -4   2   82.49    8.40
  -7  -4  -2   89.59    7.80
  -7  -4  -2   94.09    9.30
  -7  -4  -2   96.09    7.30
   7  -4   2  114.69   11.70
  -7  -4  -2  100.09    7.60
   7  -4   2   95.19    7.00
  -7  -4  -2   92.99    8.90
  -7  -4  -2   96.99    8.10
   7  -4   2   97.29    9.50
   7   4   2  106.39    8.10
  -7   4  -2  101.19    8.30
   7   4   2  107.69    8.90
   7   4   2   83.59   13.30
  -7   4  -2   81.19   10.70
   7   4   2   89.09    8.70
  -7   4  -2   99.89    7.30
   7   4   2  134.39   16.00
  -7   4  -2   92.49    7.30
  -7   4  -2   96.19    8.00
   7   4   2   86.59    7.00
  -7   4  -2  105.29    8.10
  -7   4  -2   91.59    8.30
  -7   4  -2   93.99    7.80
  -8  -4  -2  100.69    7.70
   8  -4   2   79.69   13.10
  -8  -4  -2   95.19    7.30
   8  -4   2   78.29    8.40
   8  -4   2  102.69    8.40
  -8  -4  -2  104.09   10.60
   8  -4   2  100.59    9.10
  -8  -4  -2  131.19   18.80
   8   4   2  110.59    8.30
   8   4   2   90.59    7.30
  -8   4  -2   89.19    8.50
  -8   4  -2  105.79    9.80
  -8   4  -2  100.49    7.60
  -8   4  -2  127.69   16.00
  -8   4  -2  103.09    8.20
  -8   4  -2  103.29    8.50
   8   4   2   87.29   11.90
  -8   4  -2   77.69   10.80
   8   4   2   95.39    9.30
   8   4   2  100.09    8.80
  -9  -4  -2   53.79    4.70
   9  -4   2   65.19    6.70
   9  -4   2   49.30    5.70
   9  -4   2   45.20    5.10
  -9  -4  -2   49.99    7.10
   9   4   2   52.49   10.50
   9   4   2   59.69    8.00
  -9   4  -2   56.49    6.10
   9   4   2   60.19    5.00
  -9   4  -2   57.79    7.70
   9   4   2   50.59    8.90
   9   4   2   60.89    6.00
  -9   4  -2   43.90    6.10
  -9   4  -2   61.29    5.40
   9   4   2   62.09    5.90
  -9   4  -2   55.19    6.20
  -9   4  -2   46.20    5.00
   9   4   2   52.79    7.00
 -10  -4  -2   28.40    3.60
  10  -4   2   31.10    3.60
  10  -4   2   28.60    7.80
  10   4   2   24.30    5.00
  10   4   2   27.70    3.70
  10   4   2   26.50    4.20
 -10   4  -2   30.80    4.90
 -10   4  -2   27.30    3.20
  10   4   2   27.40    4.70
 -10   4  -2   24.80    4.10
 -11  -4  -2   46.30    3.90
  11  -4   2   43.30    3.70
 -11   4  -2   45.20    5.00
  11   4   2   36.60    3.50
  11   4   2   48.30    5.50
 -11   4  -2   37.60    3.60
  11   4   2   37.10    4.10
  11  -5  -2   21.00    2.30
 -11  -5   2   19.40    2.60
 -11   5   2   18.60    3.30
  11   5  -2   20.70    3.90
 -11   5   2   19.90    2.30
 -11   5   2   20.80    3.00
 -11   5   2   18.00    4.00
  11   5  -2   17.70    2.60
  11   5  -2   18.60    2.40
 -10  -5   2   56.59    6.30
  10  -5  -2   59.19    4.70
 -10  -5   2   55.49    4.90
  10  -5  -2   44.60    6.00
 -10   5   2   45.60    5.40
  10   5  -2   58.99    6.80
 -10   5   2   54.79    5.60
 -10   5   2   47.80    5.80
  10   5  -2   41.40    4.30
  10   5  -2   52.69    5.40
 -10   5   2   39.80    4.50
  10   5  -2   58.49    5.70
 -10   5   2   51.69    4.70
   9  -5  -2  227.58   13.80
   9  -5  -2  241.98   14.20
  -9  -5   2  214.68   18.20
   9  -5  -2  189.08   14.40
   9  -5  -2  243.08   13.90
  -9  -5   2  230.28   14.20
  -9   5   2  222.58   14.90
  -9   5   2  236.48   16.10
  -9   5   2  221.08   14.00
  -9   5   2  226.38   14.90
   9   5  -2  218.48   13.80
   9   5  -2  223.58   16.50
  -9   5   2  231.58   15.40
   9   5  -2  226.58   15.60
   9   5  -2  226.08   14.00
  -9   5   2  202.58   15.00
  -8  -5   2  168.78   21.60
  -8  -5   2  153.78   14.80
   8  -5  -2  150.58   10.00
   8  -5  -2  129.29   11.30
   8  -5  -2  151.48   12.50
  -8  -5   2  135.19   10.40
   8  -5  -2  165.38   10.70
   8  -5  -2  157.08   10.40
  -8  -5   2  124.69   11.50
  -8  -5   2  146.49   10.30
   8  -5  -2  133.29   19.30
   8  -5  -2  119.39   11.30
  -8   5   2  150.68   11.50
   8   5  -2  171.48   12.20
  -8   5   2  157.68   11.30
  -8   5   2  158.08   11.30
  -8   5   2  162.08   12.20
  -8   5   2  152.88   10.40
   8   5  -2  133.09   10.90
   8   5  -2  147.09   10.60
   8   5  -2  157.98   12.70
   8   5  -2  161.08   10.90
   8   5  -2  163.78   20.60
   8   5  -2  141.89   10.00
  -7  -5   2   55.49    6.20
   7  -5  -2   53.69    6.50
   7  -5  -2   50.49    5.60
  -7  -5   2   69.69   12.80
  -7  -5   2   49.70    5.30
   7  -5  -2   57.09    5.60
   7  -5  -2   44.10    6.10
  -7  -5   2   54.29    8.40
   7  -5  -2   39.50   13.00
   7   5  -2   47.30    4.70
   7   5  -2   50.39    5.40
  -7   5   2   56.09    5.80
   7   5  -2   55.79    6.00
  -7   5   2   49.30    8.80
  -7   5   2   56.59    5.90
   7   5  -2   49.70   10.40
  -7   5   2   45.30    4.90
  -7   5   2   48.70    6.50
  -7   5   2   55.29    5.80
  -6  -5   2  382.96   22.90
   6  -5  -2  391.56   21.70
  -6  -5   2  427.86   27.60
   6  -5  -2  359.96   22.00
   6  -5  -2  394.16   22.70
  -6  -5   2  406.16   24.00
   6  -5  -2  409.16   24.80
  -6  -5   2  390.66   22.80
  -6  -5   2  385.96   22.10
   6  -5  -2  399.36   22.30
   6  -5  -2  388.36   33.00
   6  -5  -2  398.16   24.00
  -6  -5   2  329.47   23.70
   6  -5  -2  327.57   23.60
  -6   5   2  360.36   23.30
  -6   5   2  358.46   26.40
   6   5  -2  418.76   22.80
   6   5  -2  427.16   23.70
   6   5  -2  382.46   23.90
   6   5  -2  360.76   22.60
   6   5  -2  412.36   26.00
   6   5  -2  396.56   23.60
  -6   5   2  422.16   23.20
   6   5  -2  339.97   21.90
  -6   5   2  416.96   23.40
  -6   5   2  377.56   22.10
   6   5  -2  445.26   28.80
  -5  -5   2  113.19    7.80
  -5  -5   2  117.59   10.10
  -5  -5   2  146.69   15.60
  -5  -5   2  112.49    8.50
   5  -5  -2  130.09   10.00
  -5  -5   2   91.89    9.00
   5  -5  -2  116.79   14.50
   5  -5  -2  110.59    7.90
   5   5  -2  109.09   11.90
   5   5  -2  116.69    8.80
   5   5  -2  127.59    8.40
   5   5  -2  124.79   10.40
  -5   5   2  117.99    8.20
   5   5  -2  123.29   11.60
  -5   5   2  121.79    8.40
  -5   5   2  114.19   10.80
   4  -5  -2  312.87   19.10
  -4  -5   2  292.47   19.30
  -4  -5   2  274.17   16.60
  -4  -5   2  345.87   24.50
   4  -5  -2  277.07   23.70
   4   5  -2  295.17   17.80
   4   5  -2  292.37   17.10
  -4   5   2  318.47   18.10
  -4   5   2  297.77   20.20
   4   5  -2  277.67   20.20
  -4   5   2  301.47   17.50
   4   5  -2  307.17   19.30
  -4   5   2  313.67   19.20
  -4   5   2  272.47   22.30
   4   5  -2  281.27   21.10
  -3  -5   2  417.76   22.90
   3  -5  -2  449.36   26.20
   3  -5  -2  425.26   24.80
   3  -5  -2  384.86   28.80
  -3  -5   2  397.06   24.90
  -3  -5   2  490.05   29.10
  -3  -5   2  403.96   24.70
  -3   5   2  400.36   22.50
   3   5  -2  410.36   24.60
   3   5  -2  419.56   25.80
  -3   5   2  428.66   26.00
  -3   5   2  385.16   25.30
   3   5  -2  402.16   26.30
   2  -5  -2  837.02   44.60
  -2  -5   2  821.22   45.70
   2  -5  -2  842.22   45.60
  -2  -5   2  840.02   44.20
   2  -5  -2  782.82   48.90
  -2  -5   2  876.81   46.00
   2  -5  -2  904.91   46.60
  -2   5   2  797.52   45.70
   2   5  -2  778.72   43.50
   2   5  -2  850.21   46.20
  -2   5   2  821.92   46.00
  -2   5   2  796.02   43.60
  -2   5   2  794.82   44.80
   1  -5  -2 1960.70  105.79
  -1  -5   2 1998.20  103.19
  -1  -5   2 2264.57  103.99
   1  -5  -2 2017.00  102.69
  -1  -5   2 1930.51  102.19
   1  -5  -2 1985.30  103.09
   1  -5  -2 1983.30  103.39
  -1  -5   2 1913.51  103.19
   1  -5  -2 1684.43  105.39
   1   5  -2 1918.91  102.49
  -1   5   2 2027.90  103.19
   1   5  -2 1849.81  100.99
  -1   5   2 2011.20  102.79
   1   5  -2 1966.00  103.79
   1   5  -2 1957.90  103.29
   1   5  -2 1901.71  101.69
   1   5  -2 1760.12  100.79
   0  -5  -2  275.77   16.90
   0  -5   2  288.97   17.60
   0  -5   2  301.57   17.20
   0  -5  -2  304.17   19.20
   0  -5  -2  244.48   19.10
   0   5  -2  289.57   15.60
   0   5   2  263.27   16.10
   0   5  -2  298.17   17.90
   0   5  -2  249.58   15.00
   0   5   2  273.87   17.00
   0   5  -2  290.87   16.50
   1  -5   2 2049.40  106.29
  -1  -5  -2 1945.41  112.39
  -1  -5  -2 1989.60  106.69
   1  -5   2 2180.28  108.99
  -1  -5  -2 1952.50  106.69
   1  -5   2 2024.90  106.99
  -1  -5  -2 2340.07  108.59
  -1  -5  -2 1962.90  105.59
   1   5   2 1949.41  104.39
  -1   5  -2 1758.42  104.19
  -1   5  -2 2137.99  106.29
   1   5   2 1997.40  105.79
   1   5   2 1914.31  105.99
  -2  -5  -2  846.82   47.70
   2  -5   2  853.11   46.40
   2  -5   2  850.91   47.70
  -2  -5  -2  795.62   45.40
   2  -5   2  868.61   49.70
  -2  -5  -2  917.81   51.89
  -2  -5  -2  850.41   47.40
  -2  -5  -2  894.51   47.70
  -2   5  -2  879.91   45.80
   2   5   2  829.92   46.60
   2   5   2  813.82   47.00
  -2   5  -2  783.62   44.90
  -2   5  -2  914.21   47.40
   2   5   2  869.81   46.80
  -3  -5  -2  406.66   25.60
  -3  -5  -2  394.76   25.80
   3  -5   2  436.66   24.00
   3  -5   2  417.96   27.90
   3  -5   2  416.36   25.20
   3  -5   2  417.86   25.80
  -3  -5  -2  481.15   30.90
  -3   5  -2  432.26   25.50
   3   5   2  443.86   26.00
   3   5   2  429.06   25.20
  -3   5  -2  386.16   22.90
   3   5   2  389.36   24.10
  -3   5  -2  408.86   23.70
   4  -5   2  284.37   22.60
   4  -5   2  295.37   20.40
  -4  -5  -2  314.57   20.60
  -4  -5  -2  349.07   26.40
   4  -5   2  304.77   18.00
   4   5   2  299.07   17.40
   4   5   2  314.47   21.20
  -4   5  -2  299.87   17.70
  -4   5  -2  313.17   18.00
   4   5   2  308.07   18.40
   4   5   2  305.77   20.30
  -4   5  -2  301.07   18.50
   4   5   2  336.37   24.30
  -4   5  -2  319.57   20.60
   4   5   2  299.67   19.10
   5  -5   2  120.29    8.10
   5  -5   2  121.39   13.70
  -5  -5  -2  145.59   16.60
  -5  -5  -2  123.09   11.00
  -5  -5  -2  138.39    9.60
   5  -5   2  119.89   12.30
   5  -5   2  108.29    8.90
   5   5   2  128.59   10.20
  -5   5  -2  130.49    9.00
   5   5   2  130.89   14.60
  -5   5  -2  125.99   11.10
   5   5   2  122.59   11.10
  -5   5  -2  135.59   12.40
   5   5   2  121.09    8.40
  -5   5  -2  123.49    8.80
  -5   5  -2  122.59    9.40
   5   5   2  126.59   12.30
   6  -5   2  403.36   22.80
  -6  -5  -2  356.86   24.30
  -6  -5  -2  403.66   24.60
  -6  -5  -2  373.26   22.10
  -6  -5  -2  348.37   24.10
  -6  -5  -2  375.96   22.50
  -6  -5  -2  382.66   26.00
  -6  -5  -2  394.06   23.10
   6  -5   2  386.76   22.00
   6  -5   2  391.06   24.70
   6  -5   2  429.66   24.10
   6  -5   2  441.16   27.50
  -6  -5  -2  380.86   22.20
   6  -5   2  392.36   30.60
   6  -5   2  382.76   22.40
   6  -5   2  354.96   23.70
   6   5   2  418.56   24.10
  -6   5  -2  419.36   23.20
   6   5   2  431.06   32.10
  -6   5  -2  424.56   23.50
  -6   5  -2  421.16   23.80
   6   5   2  400.46   23.90
  -6   5  -2  384.56   22.40
  -6   5  -2  429.86   23.60
   6   5   2  360.76   23.60
   6   5   2  368.66   23.50
  -6   5  -2  406.56   26.80
  -6   5  -2  425.86   24.20
   7  -5   2   45.60    6.30
   7  -5   2   58.89    9.50
   7  -5   2   47.20    4.90
  -7  -5  -2   45.60    7.20
   7  -5   2   54.69    5.00
  -7  -5  -2   45.90    4.50
   7  -5   2   55.49    9.20
  -7  -5  -2   54.89    5.00
  -7  -5  -2   38.30    4.60
   7  -5   2   56.19   10.80
  -7  -5  -2   54.19    5.70
  -7  -5  -2   48.50   12.90
  -7  -5  -2   46.80    8.60
  -7   5  -2   67.29    9.50
  -7   5  -2   54.09    5.60
   7   5   2   56.89    6.20
  -7   5  -2   51.89    7.10
  -7   5  -2   46.10   10.20
   7   5   2   42.60    5.90
  -7   5  -2   39.30    4.80
   7   5   2   52.69    5.50
   7   5   2   45.90   10.30
  -7   5  -2   55.49    5.80
  -7   5  -2   50.69    5.50
   7   5   2   58.29   14.30
   8  -5   2  162.38   19.80
   8  -5   2  122.59   11.30
  -8  -5  -2  138.09   10.80
  -8  -5  -2  142.39   10.80
  -8  -5  -2  144.89    9.90
   8  -5   2  141.49   17.60
   8  -5   2  163.08   13.00
  -8  -5  -2  149.69   10.10
  -8  -5  -2  130.59   11.90
  -8  -5  -2  162.48   22.40
   8  -5   2  144.59    9.80
   8  -5   2  156.98   10.20
   8   5   2  156.78   11.80
  -8   5  -2  156.68   11.20
   8   5   2  155.88   12.50
  -8   5  -2  148.19   10.90
   8   5   2  143.39   11.40
  -8   5  -2  151.68   11.40
  -8   5  -2  141.79   10.80
  -8   5  -2  151.18   12.20
   8   5   2  159.48   10.90
   8   5   2  136.49   10.80
  -8   5  -2  158.48   10.30
  -8   5  -2  145.59   10.70
   8   5   2  143.09   11.60
  -9  -5  -2  205.68   12.90
  -9  -5  -2  224.18   13.40
   9  -5   2  180.68   14.20
   9  -5   2  228.48   13.30
   9  -5   2  217.08   14.60
  -9  -5  -2  199.48   13.90
  -9   5  -2  197.08   13.80
   9   5   2  222.98   14.90
  -9   5  -2  175.98   13.40
  -9   5  -2  197.68   14.40
   9   5   2  196.28   13.00
  -9   5  -2  218.68   13.20
   9   5   2  214.98   13.90
  -9   5  -2  197.88   13.20
   9   5   2  214.98   14.00
  -9   5  -2  223.98   14.80
   9   5   2  219.58   14.50
   9   5   2  218.08   14.90
  -9   5  -2  236.58   15.70
   9   5   2  232.08   18.70
   9   5   2  232.78   15.90
  -9   5  -2  218.38   14.20
 -10  -5  -2   51.99    4.60
  10  -5   2   53.99    4.60
  10   5   2   43.70    5.20
 -10   5  -2   43.00    5.20
  10   5   2   49.80    4.80
  10   5   2   46.70    4.40
 -10   5  -2   49.30    4.20
 -10   5  -2   55.99    6.10
 -10   5  -2   42.70    4.30
  10   5   2   57.89    6.90
  11  -5   2   12.40    2.80
 -11  -5  -2   18.60    2.60
  11  -5   2   24.10    2.60
 -11  -5  -2   20.20    2.50
  11   5   2   15.90    2.30
 -11   5  -2   14.70    2.60
 -11   5  -2   17.60    3.30
  11   5   2   20.60    3.70
  11  -6  -2   26.20    3.80
 -11  -6   2   33.00    2.90
 -11   6   2   26.40    2.50
  11   6  -2   28.00    3.00
 -11   6   2   18.40    2.70
 -11   6   2   24.00    4.40
  11   6  -2   20.30    2.50
  10  -6  -2   90.39    6.00
  10  -6  -2   78.99    7.90
 -10  -6   2   86.89    6.40
 -10  -6   2   83.19    6.20
  10   6  -2   84.59    8.10
 -10   6   2   86.69    6.30
 -10   6   2   83.09    8.00
 -10   6   2   73.39    6.40
  10   6  -2   86.29    6.20
  10   6  -2   89.29    5.50
 -10   6   2   85.19    7.20
  10   6  -2   82.09    7.10
  10   6  -2   87.19    9.40
   9  -6  -2   23.10    3.60
   9  -6  -2   21.90    3.20
   9  -6  -2   18.40    3.20
  -9  -6   2   16.90    3.10
   9  -6  -2   16.10    3.50
  -9  -6   2   20.20    3.20
  -9  -6   2   17.00    5.10
   9  -6  -2   14.70    4.30
  -9   6   2   22.10    3.80
  -9   6   2   21.50    4.40
   9   6  -2   23.60    5.20
   9   6  -2   20.50    3.00
   9   6  -2   16.20    3.10
   9   6  -2   18.60    3.90
  -9   6   2   18.30    3.60
   9   6  -2   19.90    4.40
  -9   6   2   17.20    3.80
  -9   6   2   17.70    3.90
  -9   6   2   15.40    3.00
   8  -6  -2  124.49    8.80
  -8  -6   2  129.09   21.70
  -8  -6   2  107.09    9.40
   8  -6  -2  121.59    8.20
   8  -6  -2  121.39    8.90
  -8  -6   2  120.79    8.70
   8  -6  -2  113.69    9.20
  -8  -6   2  116.59   12.70
  -8  -6   2  100.59    8.20
   8  -6  -2   81.19   18.00
   8  -6  -2  108.69   10.00
  -8   6   2  126.79    9.90
  -8   6   2  125.19    9.70
   8   6  -2  120.29   10.80
   8   6  -2  108.39   11.00
   8   6  -2  117.79    9.20
   8   6  -2  112.09    9.40
  -8   6   2  113.69    9.50
   8   6  -2  126.99   10.30
   8   6  -2  109.59    8.30
  -8   6   2  134.59   10.60
  -8   6   2  121.49    8.80
   7  -6  -2   48.00    5.10
   7  -6  -2   48.40    5.10
   7  -6  -2   55.69    5.40
  -7  -6   2   49.90    5.00
   7  -6  -2   55.99    4.70
   7  -6  -2   63.79   11.80
   7  -6  -2   48.30    5.40
  -7  -6   2   50.39    8.20
  -7  -6   2   50.09    5.90
   7  -6  -2   45.30    6.30
  -7  -6   2   59.19    6.60
   7  -6  -2   42.30    6.10
  -7  -6   2   62.39   12.50
   7   6  -2   48.30    4.70
   7   6  -2   58.39    6.40
  -7   6   2   56.09    5.10
  -7   6   2   55.49    5.80
  -7   6   2   52.49    5.80
   7   6  -2   42.50    5.60
   7   6  -2   50.29    6.70
  -7   6   2   52.69    5.80
   7   6  -2   54.09    6.00
   7   6  -2   50.89    5.60
  -7   6   2   52.59    5.00
   7   6  -2   45.80   13.20
  -6  -6   2    9.50    3.60
  -6  -6   2    7.20    2.30
  -6  -6   2    7.00    2.60
   6  -6  -2    4.20    4.10
   6  -6  -2    9.90    2.00
   6  -6  -2    6.00    4.90
  -6  -6   2    7.00    2.00
  -6  -6   2   10.30    3.20
   6  -6  -2   10.90    3.40
   6  -6  -2    8.50    3.00
  -6  -6   2    8.10    2.40
   6  -6  -2    6.10    2.20
   6  -6  -2   10.10    2.70
  -6  -6   2   17.90    7.10
  -6  -6   2    7.40    4.00
   6  -6  -2   10.10    2.40
  -6   6   2    8.50    2.40
   6   6  -2    8.00    2.40
   6   6  -2    8.50    2.70
  -6   6   2    8.10    2.10
   6   6  -2   10.70    2.80
  -6   6   2    9.30    2.50
  -6   6   2    6.90    2.40
  -6   6   2   11.30    4.90
   6   6  -2   10.60    3.00
  -6   6   2    6.40    2.50
   6   6  -2    6.50    3.10
   6   6  -2   14.90    4.80
   6   6  -2   10.40    4.00
  -5  -6   2  132.69   12.70
   5  -6  -2  131.69    9.20
  -5  -6   2  153.78   16.30
   5  -6  -2  122.29   10.00
   5  -6  -2  141.49    9.60
  -5  -6   2  142.89   10.40
   5  -6  -2  133.19   11.00
   5  -6  -2  104.89    9.90
  -5  -6   2  135.49    9.00
  -5  -6   2  125.59    9.60
   5  -6  -2  119.99    9.10
  -5  -6   2  127.19   11.40
   5  -6  -2  122.19    8.00
   5  -6  -2  125.19   15.80
   5   6  -2  132.09    9.70
   5   6  -2  143.69   14.20
   5   6  -2  139.49   11.50
  -5   6   2  131.39    9.00
  -5   6   2  142.59    9.30
   5   6  -2  113.59    9.10
   5   6  -2  135.09   12.60
   5   6  -2  130.99    9.00
  -5   6   2  128.39   12.10
   4  -6  -2  269.47   18.20
  -4  -6   2  269.77   18.60
  -4  -6   2  280.27   18.50
  -4  -6   2  323.97   23.70
   4  -6  -2  266.67   23.30
  -4   6   2  274.17   15.80
  -4   6   2  267.17   17.50
  -4   6   2  241.58   20.70
  -4   6   2  267.77   19.20
   4   6  -2  279.57   18.40
  -4   6   2  265.37   16.00
   4   6  -2  256.87   20.20
   4   6  -2  269.77   16.00
   4   6  -2  273.37   16.70
   4   6  -2  285.07   19.80
  -3  -6   2  289.97   17.30
  -3  -6   2  322.67   20.20
   3  -6  -2  328.47   20.20
  -3  -6   2  311.17   20.40
   3  -6  -2  298.67   24.00
   3  -6  -2  307.47   17.90
  -3   6   2  312.37   20.60
   3   6  -2  328.27   19.80
  -3   6   2  307.97   20.20
   3   6  -2  313.37   21.60
   3   6  -2  312.97   18.30
  -3   6   2  312.87   17.20
   3   6  -2  329.27   21.10
   2  -6  -2  766.42   41.70
   2  -6  -2  738.33   44.90
   2  -6  -2  758.72   39.90
  -2  -6   2  732.93   41.20
  -2  -6   2  710.53   41.00
   2  -6  -2  769.12   41.20
   2   6  -2  704.23   41.90
   2   6  -2  707.23   38.30
  -2   6   2  710.53   39.50
  -2   6   2  649.54   42.30
  -2   6   2  714.93   40.60
   2   6  -2  752.22   41.50
  -2   6   2  662.63   39.10
  -1  -6   2  948.61   50.29
   1  -6  -2  792.92   52.49
  -1  -6   2  914.41   50.19
   1  -6  -2  918.21   49.70
  -1  -6   2  908.51   50.39
   1  -6  -2  908.81   50.19
   1  -6  -2 1002.70   50.49
   1  -6  -2  935.21   53.09
   1   6  -2  832.82   47.30
  -1   6   2  946.11   49.50
  -1   6   2  922.81   49.60
   1   6  -2  922.71   50.89
   1   6  -2  881.31   48.30
   1   6  -2  864.61   47.50
   1   6  -2  860.01   48.50
   1   6  -2  907.91   50.29
   0  -6  -2  839.62   46.80
   0  -6  -2  870.01   47.20
   0  -6  -2  930.71   49.60
   0  -6   2  847.72   47.30
   0  -6  -2  710.23   49.20
   0  -6   2  840.92   46.70
   0  -6  -2  865.41   46.60
   0   6   2  869.21   46.70
   0   6  -2  848.12   47.10
   0   6  -2  869.21   47.70
   0   6  -2  900.21   45.90
   0   6   2  863.11   46.30
   0   6  -2  839.62   45.30
   0   6   2  819.12   45.40
   0   6  -2  750.82   44.10
   1  -6   2 1022.70   52.09
  -1  -6  -2  952.10   52.59
  -1  -6  -2  855.31   55.39
  -1  -6  -2  949.21   51.29
   1  -6   2  887.61   52.59
[truncated: 9,541,424 more chars]
